# Supplementary material for: The quality and reliability of short videos about myocardial infarction on TikTok: a cross-sectional study
Source: Front Public Health. 2026 Mar 12;14:1751884. doi: 10.3389/fpubh.2026.1751884 (PMC13018143; doi:10.3389/fpubh.2026.1751884)
Supplement: SUPPLEMENTARY FIlE 1 — Detailed information and scoring results of myocardial infarction-related short videos. [file Table_1.xlsx]

## Sheet: Work List Grouping
Groups 1 and 2	Serial Number	Work ID	Work Type	Extraction Type	Author of the work	Video Source	Number of followers for the author	Title of the Work	likes	comments	collections	shares	Duration of the work (s)	Work URL	Traditional Chinese Medicine/Western Medicine	GQS 1	GQS 2	GQS3	GQS Final Score	JAMA1	JAMA2	JAMA3	JAMA Final Score	mDISCERN1	mDISCERN2	mDISCERN3	mDISCERN Final Score	Release Date	Number of days	Author's Homepage	Is it in the shopping cart?	Author UID	Author secUid	Cover URL	DisableDownload	Duration of the work (seconds)	Topic Content	Has the speech been transcribed into text?	Is this a member's work?
1	1	7458216690128571686	Images and Text	Keyword	Qin Mu's Heart-to-Heart	Healthcare professionals	34069	The progression from coronary heart disease to myocardial infarction. #MyocardialInfarction #CoronaryHeartDisease #2025HealthWishingWell #SharingHealthKnowledge	647	21	609	310	0	https://www.douyin.com/note/7458216690128571686	Western medicine	3	3		3	2	2		2	2	2		2	2025-01-11 06:00:00	208	https://www.douyin.com/user/MS4wLjABAAAABu_dOWngPjFsJWUX9GRV8w27udOCCujxtynjefk9uMZDyFBWQPaSjiV21MYp8s1G	No	1867391599117368	MS4wLjABAAAABu_dOWngPjFsJWUX9GRV8w27udOCCujxtynjefk9uMZDyFBWQPaSjiV21MYp8s1G	https://p3-pc-sign.douyinpic.com/tos-cn-i-dy/5540335bd96f4ae2bdbda738b3073091~noop.jpeg?biz_tag=pcweb_cover&from=327834062&lk3s=138a59ce&s=PackSourceEnum_AWEME_DETAIL&se=false&x-expires=1755759600&x-signature=%2BB2IGKIyZUbz5SAAj4XBgn3gznQ%3D	False	0	Heart Attack, Coronary Heart Disease, 2025 Health Wishing Well, Unlock Health Knowledge Treasures	False	False
1	2	7303740696949722368	Video	Keyword	Dr. Chang Shang (Chang Yidao), Cardiology	Healthcare professionals	207084	Do you understand the pathophysiology of myocardial infarction? #CoronaryHeartDisease #MyocardialInfarction	1106	87	483	702	15	https://www.douyin.com/video/7303740696949722368	Western medicine	3	3		3	2	2		2	2	2		2	2023-11-21 10:44:16	625	https://www.douyin.com/user/MS4wLjABAAAAgDpf4Oo7u8mVMnNGmRiAlWGi92xrVaVrrznOK9RsXh4	No	71661512790	MS4wLjABAAAAgDpf4Oo7u8mVMnNGmRiAlWGi92xrVaVrrznOK9RsXh4	https://p3-pc-sign.douyinpic.com/obj/tos-cn-i-0813/osBDlGeXE8wACAXCfc3nbAv9l9A8AABgAKxlIL?lk3s=138a59ce&x-expires=1755759600&x-signature=%2FvqnLPb5S%2BneWMOuLIpqUmwwtmE%3D&from=327834062_large&s=PackSourceEnum_AWEME_DETAIL&se=false&sc=dynamic_cover&biz_tag=pcweb_cover&l=202508071522394991D696003B6108FEBC	False	15	Coronary Heart Disease, Heart Attack	False	False
1	3	7389626977260506383	Images and Text	Keyword	Hu Qing	Healthcare professionals	386	This angiogram shows the case of the youngest acute myocardial infarction patient I've encountered in my 30-year medical career—a major coronary artery was completely occluded. The 19-year-old patient presented to a local hospital with two hours of chest pain and tightness, diagnosed with acute anterior myocardial infarction. Upon transfer to our hospital, he was immediately taken to the catheter…	449	62	70	330	0	https://www.douyin.com/note/7389626977260506383	Western medicine	2	2		2	2	2		2	3	3		3	2024-07-09 21:26:56	394	https://www.douyin.com/user/MS4wLjABAAAAcF5RdBtsAtf2qxwE6zBUOGDfMuzgBGsPcDWFaBYlwEg	No	395423066358584	MS4wLjABAAAAcF5RdBtsAtf2qxwE6zBUOGDfMuzgBGsPcDWFaBYlwEg	https://p9-pc-sign.douyinpic.com/tos-cn-i-0813c001/oITa9mAljEzEAdPiAAQA3tqfZEPgfFIDAPDCMT~noop.jpeg?biz_tag=pcweb_cover&from=327834062&lk3s=138a59ce&s=PackSourceEnum_AWEME_DETAIL&se=false&x-expires=1755759600&x-signature=atUKdW4mRIleER7xwuyoMVSkp%2B4%3D	False	0	Cardiovascular, Coronary Heart Disease, Heart Attack, Doctor, Vascular Blockage	False	False
1	4	7502143109355703586	Images and Text	Keyword	Dr. Wang, Cardiac Catheterization	Healthcare professionals	10175	Can coronary heart disease be cured? Is there a cure? Coronary heart disease, formally known as coronary atherosclerotic heart disease, is a common and serious health issue. Many patients seek a definitive cure, but currently, no method guarantees complete recovery. However, through comprehensive management and treatment, we can effectively control the condition and improve quality of life. I. Ba…	824	271	422	124	0	https://www.douyin.com/note/7502143109355703586	Traditional Chinese Medicine	4	4		4	2	2		2	3	3		3	2025-05-09 02:28:46	90	https://www.douyin.com/user/MS4wLjABAAAAMdJkrsQJ7OhmfOeHHnnIU-HPY0o1mFoBz1DiFA7j2ONkU2px5dH6HceraONu-6Gp	No	4054654285260507	MS4wLjABAAAAMdJkrsQJ7OhmfOeHHnnIU-HPY0o1mFoBz1DiFA7j2ONkU2px5dH6HceraONu-6Gp	https://p3-pc-sign.douyinpic.com/tos-cn-i-0813c001/oIyFta9IPz8BiAIiSAB03gI3LAgAcA9yPZADE~noop.jpeg?biz_tag=pcweb_cover&from=327834062&lk3s=138a59ce&s=PackSourceEnum_AWEME_DETAIL&se=false&x-expires=1755759600&x-signature=ng%2FNadDxXljy6d%2BQqRkloANP64w%3D	False	0		False	False
1	5	7380181725097299215	Video	Keyword	The First Affiliated Hospital of Xi'an Jiaotong University	Healthcare institutions	29583	Acute myocardial infarction (AMI) is characterized by sudden onset, high mortality rates, and a trend toward younger patients. Faced with a heart attack, how can we prevent the tragedy of sudden death from recurring? This health science microfilm may offer an answer.	2702	192	1265	2588	312	https://www.douyin.com/video/7380181725097299215	Western medicine	5	5		5	3	3		3	4	4		4	2024-06-14 10:34:36	419	https://www.douyin.com/user/MS4wLjABAAAAGe830ke4sWAuTY8Jirp9NHezQ0VjncBeAUecUaGHYQ8	No	94367663674	MS4wLjABAAAAGe830ke4sWAuTY8Jirp9NHezQ0VjncBeAUecUaGHYQ8	https://p3-pc-sign.douyinpic.com/obj/tos-cn-i-0813c001/oICTAVGaJFDAjA6AImEDk0fSQAEegud3ADXgv9?lk3s=138a59ce&x-expires=1755759600&x-signature=CuRc1i9fyW7XhB2KLBshIsSVc60%3D&from=327834062_large&s=PackSourceEnum_AWEME_DETAIL&se=false&sc=dynamic_cover&biz_tag=pcweb_cover&l=202508071522464C4A95C3E561C8CAC82E	True	312		False	False
1	6	7468961469112077578	Images and Text	Keyword	Zhang Rui, Cardiology	Healthcare professionals	111949	Acute myocardial infarction emergency knowledge science popularization, heart attack first aid. #HeartAttack #MyocardialInfarction #HeartDisease #CardiovascularDisease #CardiovascularZhangRui	104	0	66	34	0	https://www.douyin.com/note/7468961469112077578	Western medicine	3	3		3	2	2		2	3	3		3	2025-02-08 16:25:31	180	https://www.douyin.com/user/MS4wLjABAAAAqfVp_NtiHYYRDr5UdFEn6HUXQWJaDYHFU59f7htE4_s	No	409493788436020	MS4wLjABAAAAqfVp_NtiHYYRDr5UdFEn6HUXQWJaDYHFU59f7htE4_s	https://p3-pc-sign.douyinpic.com/tos-cn-i-0813/ogYg9fF2ANTAx8Dn92uCAmqFPEIdEAFnACApfD~noop.jpeg?biz_tag=pcweb_cover&from=327834062&lk3s=138a59ce&s=PackSourceEnum_AWEME_DETAIL&se=false&x-expires=1755759600&x-signature=rUHQcF5lcb%2Fkmaj9LW1bDpmeqP8%3D	False	0	Heart Attack, Myocardial Infarction, Heart Disease, Cardiovascular Disease, Cardiovascular Health	False	False
1	7	7360982351389740338	Video	Keyword	Wang Baocai, Fuwai Hospital	Healthcare professionals	16757	3D animation demonstrates the causes of heart attack formation #MedicalKnowledge #HealthEducation	2180	38	1128	1855	60	https://www.douyin.com/video/7360982351389740338	Western medicine	4	4		4	2	2		2	3	3		3	2024-04-23 16:51:12	471	https://www.douyin.com/user/MS4wLjABAAAAgU8ZNY4wz2GBdEhy8cA-JwdSjnQdrZLe6yPi0MXlvf4	No	52736307214	MS4wLjABAAAAgU8ZNY4wz2GBdEhy8cA-JwdSjnQdrZLe6yPi0MXlvf4	https://p3-pc-sign.douyinpic.com/obj/tos-cn-i-dy/6b6ae3415eeb4469bf159ae2c9c976d3?lk3s=138a59ce&x-expires=1755759600&x-signature=T218nmQjhiCSsPQK4cBZU3LfV%2BU%3D&from=327834062_large&s=PackSourceEnum_AWEME_DETAIL&se=false&sc=dynamic_cover&biz_tag=pcweb_cover&l=202508071522499C3356FC11C3DDD340A1	False	60	Medical Knowledge Popularization, Health Education	False	False
1	8	7533176020296305930	Video	Keyword	Cardiovascular Surgeon Cao Qingye	Healthcare professionals	25257	#HeartAttack #CoronaryHeartDisease #MyocardialInfarction #Hypertension #Stroke	21107	8189	1339	156	6	https://www.douyin.com/video/7533176020296305930	Western medicine	2	1	1	1	1	1		1	0	1	1	1	2025-07-31 17:30:32	7	https://www.douyin.com/user/MS4wLjABAAAAO2mzf0FCQG_xyb1Cuzkoh5geIxP3TqPQhlvwEVnQTSTz6GGssvuZuyL_r5gED_AA	No	2247037119373787	MS4wLjABAAAAO2mzf0FCQG_xyb1Cuzkoh5geIxP3TqPQhlvwEVnQTSTz6GGssvuZuyL_r5gED_AA	https://p3-pc-sign.douyinpic.com/obj/tos-cn-i-dy/96b502d18f3b4d30b12b38f95e166249?lk3s=138a59ce&x-expires=1755759600&x-signature=NSSWxRk%2BkcSFgrQnZY5LOP4HPl4%3D&from=327834062_large&s=PackSourceEnum_AWEME_DETAIL&se=false&sc=dynamic_cover&biz_tag=pcweb_cover&l=20250807152251919F8BDD85B8C078EF26	False	6	Heart Attack, Coronary Heart Disease, Myocardial Infarction, Hypertension, Stroke	False	False
1	9	7071421750889811230	Video	Keyword	Dr. Wang, Happy Heart	Healthcare professionals	1049697	Animation explains how heart attacks and strokes form #MedicalScience #KnowledgeGain #Heart #HeartAttack @TikTokAssistant @DOU+Assistant	3616	147	1887	7727	28	https://www.douyin.com/video/7071421750889811230	Western medicine	3	2	2	2	2	2		2	2	2		2	2022-03-05 12:00:00	1251	https://www.douyin.com/user/MS4wLjABAAAALID-wmoXoaBSuEFCRsM8d3O0Oxim6WbVMqTNmdQN7DggdYVo4i8gltW8nArK7AEX	No	2727230863576752	MS4wLjABAAAALID-wmoXoaBSuEFCRsM8d3O0Oxim6WbVMqTNmdQN7DggdYVo4i8gltW8nArK7AEX	https://p3-pc-sign.douyinpic.com/obj/tos-cn-p-0015/4ad8ca48549b4fdea0dd92147f37e8e0?lk3s=138a59ce&x-expires=1755759600&x-signature=KTBJ46vffoF8hsXSW4UmPbTBBh4%3D&from=327834062_large&s=PackSourceEnum_AWEME_DETAIL&se=false&sc=dynamic_cover&biz_tag=pcweb_cover&l=20250807152259B41389F1A2FAA4EE2130	False	28	Medical Science, Knowledge Expansion, Heart Health, Heart Attack	False	False
1	10	7418402731045424422	Images and Text	Keyword	Dr. Shi Yue, Cardiology	Healthcare professionals	29267	Golden 2-hour window for acute heart attack rescue! Save and share these response methods. #HeartAttack #HeartAttackEmergency #HeartAttackWarnings #CoronaryHeartDisease #HardcoreHealthScience	5064	100	4571	3274	193	https://www.douyin.com/note/7418402731045424422	Western medicine	4	4		4	2	2		2	3	3		3	2024-09-25 10:31:40	316	https://www.douyin.com/user/MS4wLjABAAAAkndcaSeKthzG9xwNPUkQy8AJyyTjELjKOKzV0L8iwZWQyY3sq8Ejqik4RwoMb8SI	No	3837744075518900	MS4wLjABAAAAkndcaSeKthzG9xwNPUkQy8AJyyTjELjKOKzV0L8iwZWQyY3sq8Ejqik4RwoMb8SI	https://p3-pc-sign.douyinpic.com/tos-cn-i-dy/8256e38fe95f4fbea304382391ead9e4~noop.jpeg?biz_tag=pcweb_cover&from=327834062&lk3s=138a59ce&s=PackSourceEnum_AWEME_DETAIL&se=false&x-expires=1755759600&x-signature=JhcRL6RwXN5sdwBUgUrBrLGRC3E%3D	False	0	Heart Attack, Emergency Response, Early Warning Signs, Coronary Heart Disease, Hardcore Health Education Initiative	False	False
1	12	7492506938417237260	Video	Keyword	Dr. Wang, Cardiovascular Surgery	Healthcare professionals	285071	Netizen asks: Why did someone pass away two days after heart attack surgery? #MyocardialInfarction #PickYourHealthBuddyOnTikTok #UnlockYourSpringHealthChecklist #TikTokHealthKnowledge #ContentInspiresSearch	5241	486	2799	1358	193	https://www.douyin.com/video/7492506938417237260	Western medicine	5	5		5	3	3		3	4	4		4	2025-04-16 10:10:00	113	https://www.douyin.com/user/MS4wLjABAAAAn-un1XPbrbY7nVYK6WRl-SDA-diuicMb382jIlmbUFw	No	66667884788	MS4wLjABAAAAn-un1XPbrbY7nVYK6WRl-SDA-diuicMb382jIlmbUFw	https://p3-pc-sign.douyinpic.com/obj/tos-cn-i-dy/85621383dd204801ab1356e9d48efc8a?lk3s=138a59ce&x-expires=1755759600&x-signature=LQnadZ2IFCjyseNjDioS7hEjcpQ%3D&from=327834062_large&s=PackSourceEnum_AWEME_DETAIL&se=false&sc=dynamic_cover&biz_tag=pcweb_cover&l=20250807152312C84B394150058602E3F0	False	193	Myocardial infarction, pick your health buddy on Douyin, unlock spring health checklist, discover health knowledge treasures, content-inspired search	False	False
1	13	7483369441246399804	Images and Text	Keyword	Dr. Wang, Cardiac Catheterization	Healthcare professionals	10175	$b	156	8	78	26	0	https://www.douyin.com/note/7483369441246399804	Western medicine	3	3		3	2	2		2	2	2		2	2025-03-19 12:15:38	141	https://www.douyin.com/user/MS4wLjABAAAAMdJkrsQJ7OhmfOeHHnnIU-HPY0o1mFoBz1DiFA7j2ONkU2px5dH6HceraONu-6Gp	No	4054654285260507	MS4wLjABAAAAMdJkrsQJ7OhmfOeHHnnIU-HPY0o1mFoBz1DiFA7j2ONkU2px5dH6HceraONu-6Gp	https://p3-pc-sign.douyinpic.com/tos-cn-i-0813c000-ce/o8DEDQc4E7tAeY2EFagDfEc9OIAFAAkwAjinIe~noop.jpeg?biz_tag=pcweb_cover&from=327834062&lk3s=138a59ce&s=PackSourceEnum_AWEME_DETAIL&se=false&x-expires=1755759600&x-signature=Qw6FObpJUHwyaiOcs9goBhLctTw%3D	False	0		False	False
1	14	7530254898531175680	Images and Text	Keyword	Lu Ping, Cardiovascular Medicine	Healthcare professionals	1421	Just completed an emergency surgery for acute myocardial infarction. The patient is a young male born in the 1990s (1993), who presented to our emergency department with acute chest pain. An electrocardiogram indicated “acute ST-elevation inferior myocardial infarction.” He bypassed the CCU and was immediately taken to the catheterization lab for emergency coronary angiography, which revealed cor…	254	58	42	44	0	https://www.douyin.com/note/7530254898531175680	Western medicine	3	3		3	2	2		2	2	3	2	2	2025-07-23 20:34:58	15	https://www.douyin.com/user/MS4wLjABAAAA-wkETIp_tw12WqyHdvGqDrgmB1PK1pUiyAtskV9H3c8	No	72997357484	MS4wLjABAAAA-wkETIp_tw12WqyHdvGqDrgmB1PK1pUiyAtskV9H3c8	https://p3-pc-sign.douyinpic.com/tos-cn-i-0813c001/oIwMABbENlIngAcoAHAQ9rCFYfEfHoANADECgJ~noop.jpeg?biz_tag=pcweb_cover&from=327834062&lk3s=138a59ce&s=PackSourceEnum_AWEME_DETAIL&se=false&x-expires=1755759600&x-signature=tg08ZomQfmvhHtwHjUB13kcQDRc%3D	False	0	Medical science popularization, doctor's daily life, operating room routine, compassionate medicine, acute myocardial infarction	False	False
1	15	7438783692752850176	Video	Keyword	Dr. L👓	Healthcare professionals	2055	How to self-rescue during an acute myocardial infarction to avoid a life-or-death struggle	372	19	260	312	220	https://www.douyin.com/video/7438783692752850176	Western medicine	4	4		4	2	2		2	4	4		4	2024-11-19 08:40:22	261	https://www.douyin.com/user/MS4wLjABAAAAiBsHJoTsNuNMHc6yeBz0SAcu_y2TBFfsdtMt3IicwFQ	No	8373201526	MS4wLjABAAAAiBsHJoTsNuNMHc6yeBz0SAcu_y2TBFfsdtMt3IicwFQ	https://p3-pc-sign.douyinpic.com/obj/tos-cn-i-0813c001/okNZOnN9FE9UA3RAinegk8Bwi5fAACnAAI57Ah?lk3s=138a59ce&x-expires=1755759600&x-signature=3CSNdvRYTUAXyNwOGX7vNoJ5ALQ%3D&from=327834062_large&s=PackSourceEnum_AWEME_DETAIL&se=false&sc=dynamic_cover&biz_tag=pcweb_cover&l=20250807152324BF3D79FF1899318272DB	True	220		False	False
1	18	7504957419936615721	Video	Keyword	Cardiovascular Specialist Sun Yanqin	Healthcare professionals	15199	Chest pain and tightness caused by staying up late #SharingHealthKnowledgeTreasures #CardiovascularDrSunYanqin	17370	7340	2185	105478	11	https://www.douyin.com/video/7504957419936615721	Traditional Chinese Medicine	3	2	3	3	1	2	2	2	3	3		3	2025-05-16 16:29:49	83	https://www.douyin.com/user/MS4wLjABAAAAqeJH4jjku6VJRUemybFaFCtAWRR8142u-VXp663AtbM	No	759110849004056	MS4wLjABAAAAqeJH4jjku6VJRUemybFaFCtAWRR8142u-VXp663AtbM	https://p9-pc-sign.douyinpic.com/obj/tos-cn-i-dy/18503d5adc9e4d3eb645194558cb5d20?lk3s=138a59ce&x-expires=1755759600&x-signature=9a3eRLvkIy1ZSO1uKWUGY5mT0bs%3D&from=327834062_large&s=PackSourceEnum_AWEME_DETAIL&se=false&sc=dynamic_cover&biz_tag=pcweb_cover&l=20250807152349C7892F06A8E713CB9FF7	False	11	Shake Out Health Knowledge Treasures, Cardiovascular Specialist Dr. Sun Yanqin	False	False
1	19	7431017859683306761	Images and Text	Keyword	Cardiovascular Doctor Han Wei	Healthcare professionals	40819	Understand “Myocardial Infarction” in One Read. #HeartAttack #MyocardialIschemia #VascularBlockage #ThreeHighs #HardcoreHealthScienceAction	932	11	482	1188	0	https://www.douyin.com/note/7431017859683306761	Western medicine	2	2		2	2	2		2	2	2		2	2024-11-01 17:30:00	279	https://www.douyin.com/user/MS4wLjABAAAAuATecik4JwIdTO26vHV1F8YZQne2ZCLik1dD1vyh9PE	No	996589360135923	MS4wLjABAAAAuATecik4JwIdTO26vHV1F8YZQne2ZCLik1dD1vyh9PE	https://p3-pc-sign.douyinpic.com/tos-cn-i-dy/e2211d6bc0bf4b1f9323c3195682edbe~noop.jpeg?biz_tag=pcweb_cover&from=327834062&lk3s=138a59ce&s=PackSourceEnum_AWEME_DETAIL&se=false&x-expires=1755759600&x-signature=rAZws2nTojhYcFbdjpLNQdTxs4A%3D	False	0	Heart Attack, Myocardial Ischemia, Vascular Blockage, Triple Highs, Hardcore Health Science Outreach	False	False
1	20	7532273363876810042	Video	Keyword	Dr. Song, Cardiology Department, Huixian People's Hospital	Healthcare professionals	60225	First-Person Experience: Emergency Stent Implantation for Acute Myocardial Infarction #SharingHealthKnowledge #HealthScienceWithInsight #AcuteMyocardialInfarction #EmergencyInterventionalSurgery #CardiacStent	2635	112	452	710	383	https://www.douyin.com/video/7532273363876810042	Western medicine	2	2		2	2	2		2	2	2		2	2025-07-29 11:00:00	9	https://www.douyin.com/user/MS4wLjABAAAACUJuBmRVpj1_ACMTAie5YUaady-73-QKK75o9UEjrag	No	54448536936	MS4wLjABAAAACUJuBmRVpj1_ACMTAie5YUaady-73-QKK75o9UEjrag	https://p3-pc-sign.douyinpic.com/obj/tos-cn-i-0813c000-ce/o8wAmiAW0EAvAI9yABECCziRiAEEeIfenAYGI4?lk3s=138a59ce&x-expires=1755759600&x-signature=97m4qs4r%2Bp%2BIV5fJvZAjqliSpYc%3D&from=327834062_large&s=PackSourceEnum_AWEME_DETAIL&se=false&sc=dynamic_cover&biz_tag=pcweb_cover&l=20250807152358BF9E54D0AA9A6B7D9B07	True	383	Shake Out Health Knowledge Treasures, Health Science with Real Insight, Acute Myocardial Infarction, Emergency Interventional Surgery, Cardiac Stent	False	False
1	21	7460753867408526618	Images and Text	Keyword	Cardiologist Zhang Rui	Healthcare professionals	111949	Illustrated Guide: Myocardial Infarction (Heart Attack) - Recommended for Saving. What is Acute Myocardial Infarction? When the coronary arteries supplying the heart suddenly become completely blocked, the heart muscle dies from lack of blood flow—this is acute myocardial infarction. During an attack, many experience chest pain, tightness, shortness of breath, and sweating, though some may have n…	133	2	74	45	0	https://www.douyin.com/note/7460753867408526618	Western medicine	3	3		3	2	2		2	2	2		2	2025-01-17 13:36:17	202	https://www.douyin.com/user/MS4wLjABAAAAqfVp_NtiHYYRDr5UdFEn6HUXQWJaDYHFU59f7htE4_s	No	409493788436020	MS4wLjABAAAAqfVp_NtiHYYRDr5UdFEn6HUXQWJaDYHFU59f7htE4_s	https://p3-pc-sign.douyinpic.com/tos-cn-i-0813c001/ogAxsP1f7PEpCGB5EnDJ3xFeAEKEAAfEk97AIB~noop.jpeg?biz_tag=pcweb_cover&from=327834062&lk3s=138a59ce&s=PackSourceEnum_AWEME_DETAIL&se=false&x-expires=1755759600&x-signature=FEYxmbx9EgZbSZyPSeWtukBtfGQ%3D	False	0	Heart Attack, First Aid, Knowledge Dissemination, Medical Science Communication, Cardiovascular Specialist Zhang Rui	False	False
1	23	7502364833665322290	Images and Text	Keyword	Dr. Fu Yong, Cardiology Department	Healthcare professionals	3892	Learn how to use common emergency medications in one minute. #EmergencyMedicine #QuickHeartRescuePills #PracticalTips #FuYong	6644	151	6526	2567	0	https://www.douyin.com/note/7502364833665322290	Western medicine	3	3		3	2	2		2	3	3		3	2025-05-09 16:48:19	90	https://www.douyin.com/user/MS4wLjABAAAA1yiVAWoY70Jf4bqGp8XZEltcFwlGIzp2DM94hmHuYkk	No	69880593518	MS4wLjABAAAA1yiVAWoY70Jf4bqGp8XZEltcFwlGIzp2DM94hmHuYkk	https://p9-pc-sign.douyinpic.com/tos-cn-i-dy/ab6d89df499a4c90a27fc05a1a9a92f1~noop.jpeg?biz_tag=pcweb_cover&from=327834062&lk3s=138a59ce&s=PackSourceEnum_AWEME_DETAIL&se=false&x-expires=1755759600&x-signature=oG1p8YLdczyA2%2FkmCul1swbh%2Bzk%3D	False	0	Emergency Medication, Quick-Acting Heart Rescue Pills, Practical Insights, Fu Yong	False	False
1	24	7273378480614608143	Video	Keyword	Cardiovascular Doctor Zhang Yaojun	Healthcare professionals	2362369	“Cloud” simulation of acute myocardial infarction emergency surgery—learn hands-on techniques instantly. #MedicalScience #CoronaryHeartDisease #HeartAttack #SurgeryRoomSecrets #MedicalBasics	10780	1026	1934	1895	224	https://www.douyin.com/video/7273378480614608143	Western medicine	4	4		4	3	3		3	4	4		4	2023-08-31 15:03:27	707	https://www.douyin.com/user/MS4wLjABAAAAwXLyvEiXOzk75xQFaaUQXlYbY9iCpJVElJER715im0E	No	92843839177	MS4wLjABAAAAwXLyvEiXOzk75xQFaaUQXlYbY9iCpJVElJER715im0E	https://p3-pc-sign.douyinpic.com/obj/tos-cn-i-0813/oEAk4KsDAAAJA9g6gEfb8OCzfNwdEzDhAACDwI?lk3s=138a59ce&x-expires=1755759600&x-signature=TPZ7RRGmweXFnBgR8XRPaTD95tc%3D&from=327834062_large&s=PackSourceEnum_AWEME_DETAIL&se=false&sc=dynamic_cover&biz_tag=pcweb_cover&l=202508071524170BED9215E56A0802A173	False	224	Medical Science Communication, Coronary Heart Disease, Heart Attack, Unseen Operations Room Secrets, Medical Basics	False	False
1	25	7451212932488121651	Images and Text	Keyword	high	Healthcare professionals	1256	Acute anterior wall myocardial infarction at age 30! During tonight's shift, the emergency department admitted a 30-year-old man from out of town. He came to Harbin alone for a trip when he suddenly fell ill. He checked himself in, appearing pale, with no family present and no funds for surgery! ECG indicated acute anterior wall myocardial infarction with frequent premature ventricular contractio…	573	259	105	67	0	https://www.douyin.com/note/7451212932488121651	Western medicine	2	2		2	2	2		2	2	2		2	2024-12-22 20:32:13	228	https://www.douyin.com/user/MS4wLjABAAAA5L0O-rE0Jy_6HpXLu7GDyqqR9rTWBuPQq7q2QEwRwb8	No	63668766760	MS4wLjABAAAA5L0O-rE0Jy_6HpXLu7GDyqqR9rTWBuPQq7q2QEwRwb8	https://p3-pc-sign.douyinpic.com/tos-cn-i-0813/owaE0UWADA3G7LpfAAA7EPehBdBLQCIOAIeQK9~noop.jpeg?biz_tag=pcweb_cover&from=327834062&lk3s=138a59ce&s=PackSourceEnum_AWEME_DETAIL&se=false&x-expires=1755759600&x-signature=OtWQ2v2T%2FaeyaaSswNh3nRtt%2F6w%3D	False	0		False	False
1	26	7530206909808807195	Images and Text	Keyword	Giving You Heart Health	Healthcare professionals	2329	Acute anterior wall myocardial infarction patient, female. Presented with “acute chest pain for 2 hours accompanied by profuse sweating.” Diagnosis: Acute anterior wall myocardial infarction. Our interventional team immediately performed angioplasty to reopen the vessel, successfully saving the patient. #HeartHealthWeAreAlwaysHereForYou#GiveYouHeartHealth	333	30	60	16	0	https://www.douyin.com/note/7530206909808807195	Traditional Chinese Medicine	2	2		2	2	2		2	2	2		2	2025-07-23 17:28:45	15	https://www.douyin.com/user/MS4wLjABAAAAv-sOHyBdIz-fwVYZS_Qyq0Nfn3s9GkAfelWaAWdjCQkipP1nuX57PGAUL8v4R4No	No	3934514535206362	MS4wLjABAAAAv-sOHyBdIz-fwVYZS_Qyq0Nfn3s9GkAfelWaAWdjCQkipP1nuX57PGAUL8v4R4No	https://p3-pc-sign.douyinpic.com/tos-cn-i-0813/oAVIgBgEt2AqA3o2WFKyAREAADezfJAQ9ACsCD~noop.jpeg?biz_tag=pcweb_cover&from=327834062&lk3s=138a59ce&s=PackSourceEnum_AWEME_DETAIL&se=false&x-expires=1755759600&x-signature=j8UGSBAgGnGfmCUuVGi6tyEKbM4%3D	False	0	We're always here for your heart health, keeping your heart healthy.	False	False
1	27	7427081847772810515	Images and Text	Keyword	Director Li on Reversing Diabetes	Healthcare professionals	16110	Cherish Life, Prevent Heart Attacks	3927	505	2759	3684	0	https://www.douyin.com/note/7427081847772810515	Western medicine	3	4	4	4	2	2		2	2	2		2	2024-10-18 19:50:54	293	https://www.douyin.com/user/MS4wLjABAAAAbdY6t96BnaKHicVCIS6XyXaPRFmu_TNpi6ZW-JYoycw	No	101117874293	MS4wLjABAAAAbdY6t96BnaKHicVCIS6XyXaPRFmu_TNpi6ZW-JYoycw	https://p3-pc-sign.douyinpic.com/tos-cn-i-0813/oYPSPLZvLgg0PIgAGJAIiDSACiAAxB4iIEJAX~noop.jpeg?biz_tag=pcweb_cover&from=327834062&lk3s=138a59ce&s=PackSourceEnum_AWEME_DETAIL&se=false&x-expires=1755759600&x-signature=buQ7PYBHvAkcmT1a0ngbzAijMsg%3D	False	0		False	False
1	28	7023679066012224798	Video	Keyword	Dr. Wang Shixiang, Cardiology Department	Healthcare professionals	34105	#MyocardialInfarction The silent killer threatening public health #3DAnimation Visualizing the heart attack process #Cardiovascular #MedicalScience	914	109	411	1093	38	https://www.douyin.com/video/7023679066012224798	Western medicine	3	3		3	2	2		2	2	2		2	2021-10-27 17:42:31	1380	https://www.douyin.com/user/MS4wLjABAAAAeK-c0fKMG1RzzF2ecOsLVtWSM1vdIUDI3URZrrFTx6pFAr84YIwrM6nVr_I91QQS	No	1530953457736264	MS4wLjABAAAAeK-c0fKMG1RzzF2ecOsLVtWSM1vdIUDI3URZrrFTx6pFAr84YIwrM6nVr_I91QQS	https://p3-pc-sign.douyinpic.com/obj/tos-cn-i-dy/99ebe6d2de4641629e24daa2e985e014?lk3s=138a59ce&x-expires=1755759600&x-signature=L6jH0rb5WKZwt6Vk82mAjVy2%2Bd4%3D&from=327834062_large&s=PackSourceEnum_AWEME_DETAIL&se=false&sc=dynamic_cover&biz_tag=pcweb_cover&l=20250807152429C0D4AFC09C0734640A16	False	38	Myocardial Infarction, 3D Animation, Cardiovascular Health, Medical Science Popularization	False	False
1	29	7229889316728687933	Video	Keyword	Towering in Mist and Rain	Healthcare professionals	8909942	What is myocardial infarction and how to respond? A comprehensive 10-minute guide. #MyocardialInfarction #Symptoms #Response #HealthScience	211720	6913	60870	47174	554	https://www.douyin.com/video/7229889316728687933	Western medicine	5	5		5	2	2		2	4	4		4	2023-05-06 18:00:01	824	https://www.douyin.com/user/MS4wLjABAAAAlqMWEIOHEw_E8NtbojZsUS8t4Jr2omQ5cLOsULnAeR1e3BRg0ZkUaxlKAL8IBZZU	No	1503766310553284	MS4wLjABAAAAlqMWEIOHEw_E8NtbojZsUS8t4Jr2omQ5cLOsULnAeR1e3BRg0ZkUaxlKAL8IBZZU	https://p9-pc-sign.douyinpic.com/obj/tos-cn-i-dy/i89bf6f1e40e54c5fac236fbc6f0d1371?lk3s=138a59ce&x-expires=1755759600&x-signature=ULXhcXWw3stCbATl9axUvniUeW4%3D&from=327834062_large&s=PackSourceEnum_AWEME_DETAIL&se=false&sc=dynamic_cover&biz_tag=pcweb_cover&l=20250807152439C04E75FEE31DA0E10048	True	554	Myocardial Infarction, Symptoms, What to Do, Health Science Popularization	False	False
1	30	7494107477101841674	Video	Keyword	Dr. Zhao Duidu	Healthcare professionals	11753	5 warning signs before sudden cardiac death #SuddenDeath #HeartAttack #Stroke #Cardiovascular	6235	327	3102	4226	50	https://www.douyin.com/video/7494107477101841674	Western medicine	3	4	4	4	2	2		2	3	3		3	2025-04-18 18:00:00	111	https://www.douyin.com/user/MS4wLjABAAAAMGzTywTBCZviyuNetnhdRufr-SK-80nQZnmw5nB7Gjw	No	60286683147	MS4wLjABAAAAMGzTywTBCZviyuNetnhdRufr-SK-80nQZnmw5nB7Gjw	https://p9-pc-sign.douyinpic.com/obj/tos-cn-i-dy/d8b0d647979848ad85780b9752b117b6?lk3s=138a59ce&x-expires=1755759600&x-signature=MAzZHTwIxQJlvk4fJh%2FphPvtzGQ%3D&from=327834062_large&s=PackSourceEnum_AWEME_DETAIL&se=false&sc=dynamic_cover&biz_tag=pcweb_cover&l=202508071524471C9AC3BC862493843130	False	50	Sudden Death, Heart Attack, Stroke, Cardiovascular Disease	False	False
1	31	7504230187626663195	Images and Text	Keyword	Dr. Fu Yong, Cardiology Department	Healthcare professionals	3892	6 harmful habits leading to heart attacks. #HeartAttack #HealthFacts #MedicalScience #FuYong	304	7	255	190	0	https://www.douyin.com/note/7504230187626663195	Western medicine	2	2		2	2	2		2	2	2		2	2025-05-14 17:27:21	85	https://www.douyin.com/user/MS4wLjABAAAA1yiVAWoY70Jf4bqGp8XZEltcFwlGIzp2DM94hmHuYkk	No	69880593518	MS4wLjABAAAA1yiVAWoY70Jf4bqGp8XZEltcFwlGIzp2DM94hmHuYkk	https://p3-pc-sign.douyinpic.com/tos-cn-i-dy/2490e490d0a24176a7be46cf7d96772a~noop.jpeg?biz_tag=pcweb_cover&from=327834062&lk3s=138a59ce&s=PackSourceEnum_AWEME_DETAIL&se=false&x-expires=1755759600&x-signature=KU3YoMKxpDp%2BTuuyxbtQt5%2FqMLg%3D	False	0	Heart Attack, Expand Your Knowledge, Medical Science Popularization, Fu Yong	False	False
1	32	7508947303965936930	Video	Keyword	Dr. Wang, Cardiac Catheterization Department	Healthcare professionals	10175	See for yourself: The red blood clot blocking a coronary artery in an acute myocardial infarction patient! #HealthScience It's truly terrifying!	154	23	22	19	39	https://www.douyin.com/video/7508947303965936930	Traditional Chinese Medicine	3	3		3	2	2		2	2	2		2	2025-05-27 10:30:50	72	https://www.douyin.com/user/MS4wLjABAAAAMdJkrsQJ7OhmfOeHHnnIU-HPY0o1mFoBz1DiFA7j2ONkU2px5dH6HceraONu-6Gp	No	4054654285260507	MS4wLjABAAAAMdJkrsQJ7OhmfOeHHnnIU-HPY0o1mFoBz1DiFA7j2ONkU2px5dH6HceraONu-6Gp	https://p3-pc-sign.douyinpic.com/obj/tos-cn-i-0813/oQAGCEsIBb3HpCIggif9AkAAdiYpA0AAT5Aes1?lk3s=138a59ce&x-expires=1755759600&x-signature=EuCXJrhKYy4LI8Z87SwI8tuBF3o%3D&from=327834062_large&s=PackSourceEnum_AWEME_DETAIL&se=false&sc=dynamic_cover&biz_tag=pcweb_cover&l=202508071524571C9AC3BC862493843479	False	39	Health Science Popularization	False	False
1	33	7395577514644606223	Video	Keyword	Dr. Liu Lei, Cardiothoracic Surgery	Healthcare professionals	953	3D Animation Explains Heart Attack Surgery Process #MedicalScienceForReferenceOnly Seek In-Person Medical Care If Unwell	205	8	67	165	38	https://www.douyin.com/video/7395577514644606223	Western medicine	2	2		2	2	2		2	2	2		2	2024-07-25 22:18:00	378	https://www.douyin.com/user/MS4wLjABAAAAJeite5qLdbGYd6E_B-bYhIUTTuHC7vSjGfA8jwza1Lk	No	145615372426363	MS4wLjABAAAAJeite5qLdbGYd6E_B-bYhIUTTuHC7vSjGfA8jwza1Lk	https://p3-pc-sign.douyinpic.com/obj/tos-cn-p-0015/os6EaXIpIftADzoB9i2DfAh94KAFCDlgLocmI2?lk3s=138a59ce&x-expires=1755759600&x-signature=TsEIVCBhL7nAO2%2FQnnwUhqFGBUw%3D&from=327834062_large&s=PackSourceEnum_AWEME_DETAIL&se=false&sc=dynamic_cover&biz_tag=pcweb_cover&l=202508071525051C9AC3BC862493843706	True	38	Medical science communication is for reference only. Seek in-person medical care if unwell.	False	False
1	34	7438931732553878844	Video	Keyword	Dr. Liu Jiayong	Healthcare professionals	2026159	What to Do Before a Heart Attack to Save Lives! #HardcoreHealthScienceCampaign #HeartAttack #HeartAttackWarnings #NationalHealthLiteracy #EmergencyCare	537109	16533	245445	321209	186	https://www.douyin.com/video/7438931732553878844	Western medicine	3	4	4	4	2	1	2	2	2	3	2	2	2024-11-19 18:14:35	261	https://www.douyin.com/user/MS4wLjABAAAAr-CpywMmswTHz9SmL-wrlzjZZZsOOQX1OcSX9SMIDq4	No	111569828169	MS4wLjABAAAAr-CpywMmswTHz9SmL-wrlzjZZZsOOQX1OcSX9SMIDq4	https://p3-pc-sign.douyinpic.com/obj/tos-cn-p-0015c000-ce/ogPEnSnI8PPDWCqZwQeRGfEUFAA94BPtkbde5I?lk3s=138a59ce&x-expires=1755759600&x-signature=K60BG7r96ca0G1%2FNtojOgNiqQ08%3D&from=327834062_large&s=PackSourceEnum_AWEME_DETAIL&se=false&sc=dynamic_cover&biz_tag=pcweb_cover&l=202508071525131C9AC3BC86249384399D	False	186	Hardcore Health Literacy Initiative, heart attack, heart attack warning signs, national health literacy enhancement, emergency care	False	False
1	35	7467866891638394152	Video	Keyword	Dr. Zhao Yujun, Cardiology	Healthcare professionals	63129	Acute Inferior Wall Myocardial Infarction with Malignant Arrhythmia: Ventricular Fibrillation	86424	7459	9359	18479	86	https://www.douyin.com/video/7467866891638394152	Western medicine	3	3		3	2	2		2	2	2		2	2025-02-05 17:38:20	183	https://www.douyin.com/user/MS4wLjABAAAAdnPTK4dmtqVVkqJfzWSVtx2SH0OwfryAb5jfW-LlMqqPGIauAzcJTfDMqkXBccDu	No	3175803131295581	MS4wLjABAAAAdnPTK4dmtqVVkqJfzWSVtx2SH0OwfryAb5jfW-LlMqqPGIauAzcJTfDMqkXBccDu	https://p3-pc-sign.douyinpic.com/obj/tos-cn-i-0813/oU6z2sixAAA5AeNdgEi00MCBufEtHVZiAACCjI?lk3s=138a59ce&x-expires=1755759600&x-signature=HA5chNiFUWTuxiN8kkf43LVj6b8%3D&from=327834062_large&s=PackSourceEnum_AWEME_DETAIL&se=false&sc=dynamic_cover&biz_tag=pcweb_cover&l=2025080715252198E9E97DAFB57CE7EF63	True	86	Shake out health knowledge treasures, Spring Festival, ventricular fibrillation, heart attack, emergency care	False	False
1	36	7201314643988483386	Video	Keyword	Dr. Guo, Cardiac Interventions	Healthcare professionals	3469	Acute Inferior Wall Myocardial Infarction with Malignant Arrhythmia: Ventricular Fibrillation	1330	111	495	1361	87	https://www.douyin.com/video/7201314643988483386	Western medicine	3	3		3	2	2		2	2	2		2	2023-02-18 10:18:54	901	https://www.douyin.com/user/MS4wLjABAAAAQ3uIB_um3v3gFcAs3lWojSD3d9aPYJBB6Q5c8ksCwPc	No	107781552311	MS4wLjABAAAAQ3uIB_um3v3gFcAs3lWojSD3d9aPYJBB6Q5c8ksCwPc	https://p3-pc-sign.douyinpic.com/obj/tos-cn-p-0015/7389ac97e36c4aea9ed31333f273255a_1676686739?lk3s=138a59ce&x-expires=1755759600&x-signature=fvaO1hsYF4OFN9Kb48%2FVuaFa68A%3D&from=327834062_large&s=PackSourceEnum_AWEME_DETAIL&se=false&sc=dynamic_cover&biz_tag=pcweb_cover&l=202508071525297BC7FB689BA194D4F0F5	False	87	Minimally invasive surgery, acute myocardial infarction, emergency PCI	False	False
1	38	7518327519901502770	Video	Keyword	Dr. Zhan, Orthopedics	Healthcare professionals	1614255	#ShakeOutHealthKnowledgeTreasures #SpringFestival #VentricularFibrillation #HeartAttack #EmergencyCare	19185	765	12715	6631	164	https://www.douyin.com/video/7518327519901502770	Western medicine	3	3		3	2	2		2	3	3		3	2025-06-21 17:10:39	47	https://www.douyin.com/user/MS4wLjABAAAAVAr_YGO8_TUMEjh4XEdeCL85WgYyHjP72uQPp3Cx_p0	No	83300126883	MS4wLjABAAAAVAr_YGO8_TUMEjh4XEdeCL85WgYyHjP72uQPp3Cx_p0	https://p3-pc-sign.douyinpic.com/obj/tos-cn-i-0813/ow5tZy6I1wwIAim37FDgPhvigdzBBZaAAWAEA?lk3s=138a59ce&x-expires=1755759600&x-signature=porCFU5fCzsoeiD8ioXg6s0KysA%3D&from=327834062_large&s=PackSourceEnum_AWEME_DETAIL&se=false&sc=dynamic_cover&biz_tag=pcweb_cover&l=20250807152546C5152535596D456F8D92	False	164	Coronary Heart Disease, Coronary Angiography, Myocardial Infarction, Angina Pectoris, Douyin Creation Season	False	False
1	39	7444188720204467507	Video	Keyword	Dr. Wang Zheng, Minimally Invasive Spine Surgery, Zhenjiang	Healthcare professionals	156308	Emergency Interventional Treatment for Acute Myocardial Infarction	938	17	753	467	352	https://www.douyin.com/video/7444188720204467507	Western medicine	3	2	3	3	2	2		2	2	2		2	2024-12-03 22:19:48	247	https://www.douyin.com/user/MS4wLjABAAAAMym1ZBREjtdVbp52InlTtBr2emcG__r8w9WSxOlDYCa7-jYrg1hqz2432YoUi7YX	No	2296204487300830	MS4wLjABAAAAMym1ZBREjtdVbp52InlTtBr2emcG__r8w9WSxOlDYCa7-jYrg1hqz2432YoUi7YX	https://p3-pc-sign.douyinpic.com/obj/tos-cn-p-fd6e84/oAGonI3L3hVGRT5BQOiAeSMvWl8OnCDGkAp8ee?lk3s=138a59ce&x-expires=1755759600&x-signature=QQuPqm7F2bmCcBnWH9i0G3ItWbI%3D&from=327834062_large&s=PackSourceEnum_AWEME_DETAIL&se=false&sc=dynamic_cover&biz_tag=pcweb_cover&l=20250807152554487AAA88994E2D7B6914	True	352	Cerebral Infarction, Heart Attack, Blood Clots, Medical Care, Hardcore Health Education Initiative	False	False
1	40	7525779416158522639	Video	Keyword	Xie Sixin's ECG Notes	Healthcare professionals	125136	#MinimallyInvasiveSurgery #AcuteMyocardialInfarction #EmergencyPCI	2931	41	2398	517	220	https://www.douyin.com/video/7525779416158522639	Western medicine	3	3		3	2	2		2	4	4		4	2025-07-11 19:07:49	27	https://www.douyin.com/user/MS4wLjABAAAAb2fU7RvNNPaITuU1SsXj_KAfYS4nLVOapv5FD0KIhz4BwTT3gwWYF80fL3kJMweq	No	3350934067353168	MS4wLjABAAAAb2fU7RvNNPaITuU1SsXj_KAfYS4nLVOapv5FD0KIhz4BwTT3gwWYF80fL3kJMweq	https://p3-pc-sign.douyinpic.com/obj/tos-cn-i-0813c001/oYY2D5jkAHAiP28AwPA5dwBMBaIuEDIwGAPig?lk3s=138a59ce&x-expires=1755759600&x-signature=OVmo07ZhpOMCvqZZ6LlmrfWWkIQ%3D&from=327834062_large&s=PackSourceEnum_AWEME_DETAIL&se=false&sc=dynamic_cover&biz_tag=pcweb_cover&l=20250807152603989B532EC4F5D4148BC7	True	220	Electrocardiogram, Myocardial Infarction, Cardiovascular Medicine	False	False
1	42	7473787253295222025	Images and Text	Keyword	Qin Mu Talks Heart	Healthcare professionals	34069	What is Coronary Heart Disease? What is Coronary Angiography? #CoronaryHeartDisease #CoronaryAngiography #MyocardialInfarction #AnginaPectoris #TikTokCreationSeason	1493	30	1795	742	0	https://www.douyin.com/note/7473787253295222025	Western medicine	2	3	3	3	2	2		2	3	3		3	2025-02-22 06:35:00	166	https://www.douyin.com/user/MS4wLjABAAAABu_dOWngPjFsJWUX9GRV8w27udOCCujxtynjefk9uMZDyFBWQPaSjiV21MYp8s1G	No	1867391599117368	MS4wLjABAAAABu_dOWngPjFsJWUX9GRV8w27udOCCujxtynjefk9uMZDyFBWQPaSjiV21MYp8s1G	https://p3-pc-sign.douyinpic.com/tos-cn-i-dy/761745e7ecd54d908c2e2751b713a923~noop.jpeg?biz_tag=pcweb_cover&from=327834062&lk3s=138a59ce&s=PackSourceEnum_AWEME_DETAIL&se=false&x-expires=1755759600&x-signature=g0XDzGb2vXst9HIVoJZyasG7w6w%3D	False	0	Heart Attack, Heart Attack Symptoms, Heart Attack Warning Signs, Unlock Health Knowledge Treasures	False	False
1	43	7393896824483990819	Video	Keyword	Dr. Tang, Cardiovascular	Healthcare professionals	2278989	How Thrombi Form: Explaining Cerebral and Myocardial Infarction Mechanisms Before Treatment #CerebralInfarction #MyocardialInfarction #Thrombus #Medical #HardcoreHealthScienceAction	22073	1097	17521	10354	279	https://www.douyin.com/video/7393896824483990819	Traditional Chinese Medicine	4	4		4	2	2		2	3	3		3	2024-07-21 09:36:12	382	https://www.douyin.com/user/MS4wLjABAAAAlub8l_vqJBSKRgvFdfgFUjXb8tsEWzTydFzmPbjCwwE	No	105232395209	MS4wLjABAAAAlub8l_vqJBSKRgvFdfgFUjXb8tsEWzTydFzmPbjCwwE	https://p3-pc-sign.douyinpic.com/obj/tos-cn-i-0813c001/o8C9AZsnSFCAmAGAEmEDegf9IAv6gYRaADcLV9?lk3s=138a59ce&x-expires=1755759600&x-signature=CUmDy6ETSEozu%2B2YOFBhwdAcoC4%3D&from=327834062_large&s=PackSourceEnum_AWEME_DETAIL&se=false&sc=dynamic_cover&biz_tag=pcweb_cover&l=2025080715262111DCE52D9FF9A688BC30	False	279	Acute Myocardial Infarction, Coronary Artery, Coronary Heart Disease, Vascular Occlusion, Vascular Plaque	False	False
1	44	7490593080349822262	Images and Text	Keyword	Dr. Wang, Cardiac Catheterization	Healthcare professionals	10175	$b	196	5	65	34	0	https://www.douyin.com/note/7490593080349822262	Traditional Chinese Medicine	2	2		2	2	2		2	2	2		2	2025-04-07 23:27:16	122	https://www.douyin.com/user/MS4wLjABAAAAMdJkrsQJ7OhmfOeHHnnIU-HPY0o1mFoBz1DiFA7j2ONkU2px5dH6HceraONu-6Gp	No	4054654285260507	MS4wLjABAAAAMdJkrsQJ7OhmfOeHHnnIU-HPY0o1mFoBz1DiFA7j2ONkU2px5dH6HceraONu-6Gp	https://p3-pc-sign.douyinpic.com/tos-cn-i-0813c001/osdAA8tD7IAf5AljCB7bzfAupgi0OCBDnEs9Ai~noop.jpeg?biz_tag=pcweb_cover&from=327834062&lk3s=138a59ce&s=PackSourceEnum_AWEME_DETAIL&se=false&x-expires=1755759600&x-signature=cWMTNaNaStq01405JPqLJFBPuRU%3D	False	0		False	False
1	45	7438935491262647587	Video	Keyword	Director Ye Rong, Peking University Dermatology	Healthcare professionals	2468234	Knowledge that can save lives in critical moments—must read! #SuddenDeath #StayingUpLate #HeartAttack #MyocardialInfarction #HardcoreHealthScienceAction	93431	15585	31179	186615	48	https://www.douyin.com/video/7438935491262647587	Western medicine	3	3		3	2	2		2	3	3		3	2024-11-21 17:30:00	259	https://www.douyin.com/user/MS4wLjABAAAARPKzHNHq57ZBru4FevfLf_3C1doxpOzh_coF4pIsbB0ViPfygXsLdpzKwWjyddd4	No	2286587751447608	MS4wLjABAAAARPKzHNHq57ZBru4FevfLf_3C1doxpOzh_coF4pIsbB0ViPfygXsLdpzKwWjyddd4	https://p3-pc-sign.douyinpic.com/obj/tos-cn-i-dy/75373002051a4ee19dc561c7daba8a40?lk3s=138a59ce&x-expires=1755759600&x-signature=3UV7fn5PQN6su10Ku2MXXGfzvK0%3D&from=327834062_large&s=PackSourceEnum_AWEME_DETAIL&se=false&sc=dynamic_cover&biz_tag=pcweb_cover&l=2025080715263304738ADCC44CDCF27B78	False	48	Sudden death, staying up late, heart attack, myocardial infarction, hardcore health science campaign	False	False
1	47	7022133330476911885	Video	Keyword	Director Shao	Healthcare professionals	75562	Hospital walls have heard more sincere prayers than church walls. May such tragedies never happen again. #CardiovascularDirectorShao #AcuteMyocardialInfarction #EmergencyRescue	90250	6056	2583	7160	82	https://www.douyin.com/video/7022133330476911885	Western medicine	3	3		3	2	2		2	2	2		2	2021-10-23 13:44:30	1384	https://www.douyin.com/user/MS4wLjABAAAAO7rg5AGecG2FgiuK1vRZ4nMRtF_iwAQP9qkjUnapg30yj6OuKut4E0jbBgJSh2zk	No	1987566410938224	MS4wLjABAAAAO7rg5AGecG2FgiuK1vRZ4nMRtF_iwAQP9qkjUnapg30yj6OuKut4E0jbBgJSh2zk	https://p3-pc-sign.douyinpic.com/obj/tos-cn-i-dy/9a0db64263874d1bb5e2507098e73f1d?lk3s=138a59ce&x-expires=1755759600&x-signature=w8EQUhKHc4Y%2Bmf%2B1DOaCl3e2AJ8%3D&from=327834062_large&s=PackSourceEnum_AWEME_DETAIL&se=false&sc=dynamic_cover&biz_tag=pcweb_cover&l=20250807152650BE6B9DFC5C839DFC3F08	True	82	Hospital, Director Shao of Cardiovascular Department, acute myocardial infarction, emergency rescue	False	False
1	48	7428421115015351571	Video	Keyword	Liaozhong District People's Hospital, Shenyang	Healthcare institutions	6043	The golden four minutes for acute heart attack #FirstAid #HeartAttack #CPR #EmergencyRescue #LiaozhongDistrictPeople'sHospital	752	27	644	952	119	https://www.douyin.com/video/7428421115015351571	Western medicine	2	2		2	2	2		2	2	2		2	2024-10-22 17:00:00	289	https://www.douyin.com/user/MS4wLjABAAAAEBHoY-AZ2e_Zm-7_ssakJGEjmtj84DzMGJKhECXQkMpPcst5x84tFEBWHSikTsiY	No	2221457129886220	MS4wLjABAAAAEBHoY-AZ2e_Zm-7_ssakJGEjmtj84DzMGJKhECXQkMpPcst5x84tFEBWHSikTsiY	https://p3-pc-sign.douyinpic.com/obj/tos-cn-i-dy/6d6c80cec9f4440486b7857d122bf3d5?lk3s=138a59ce&x-expires=1755759600&x-signature=GBj%2BRcTzPzTD2EJYoB7Hg5zH5MM%3D&from=327834062_large&s=PackSourceEnum_AWEME_DETAIL&se=false&sc=dynamic_cover&biz_tag=pcweb_cover&l=20250807152658858597235B26A8DB6D75	False	119	Emergency care, heart attack, CPR, rescue, Liaozhong District People's Hospital	False	False
1	50	7497171411996314932	Video	Keyword	Dr. Gao Honggang, Cardiology	Healthcare professionals	27812	How to self-rescue during a heart attack #MedicalScience #HeartAttackFirstAid #HeartAttack #SelfRescue #SharingHealthKnowledge	85429	3150	62357	56744	46	https://www.douyin.com/video/7497171411996314932	Western medicine	3	2	3	3	2	2		2	2	2		2	2025-04-25 16:54:24	104	https://www.douyin.com/user/MS4wLjABAAAA-Y-QiHG9RH3FfkZ9Zj-g-pg8XDifF5Ta7AAUaMRpW_A	No	91965534924	MS4wLjABAAAA-Y-QiHG9RH3FfkZ9Zj-g-pg8XDifF5Ta7AAUaMRpW_A	https://p3-pc-sign.douyinpic.com/obj/tos-cn-i-dy/05da7080471a4ecca2b605198f12b6b6?lk3s=138a59ce&x-expires=1755759600&x-signature=btP%2BAR6%2B4RUrPHOtWvl4YglvxGA%3D&from=327834062_large&s=PackSourceEnum_AWEME_DETAIL&se=false&sc=dynamic_cover&biz_tag=pcweb_cover&l=20250807152717989B532EC4F5D414A3EA	False	46	Medical Science Popularization, Heart Attack Emergency Response, Heart Attack, Self-Rescue, Unlocking Health Knowledge Treasures	False	False
1	51	7445311014045830435	Video	Keyword	Happy Jun Ge	Healthcare professionals	396698	Keep this heart attack self-rescue guide handy! Everyone must learn this! #MedicalScience #HeartAttackSelfHelp #HeartAttackWarnings #HappyJunGe	77575	1915	73280	70996	38	https://www.douyin.com/video/7445311014045830435	Western medicine	3	3		3	2	2		2	2	2		2	2024-12-07 18:00:00	243	https://www.douyin.com/user/MS4wLjABAAAAFpoIx4ia7EP0gWhHdy3yNYwIlWm2aoOyFaAXPCEevUBIF_bkin0I7GaAhun2Q6Vh	No	1384996967298588	MS4wLjABAAAAFpoIx4ia7EP0gWhHdy3yNYwIlWm2aoOyFaAXPCEevUBIF_bkin0I7GaAhun2Q6Vh	https://p3-pc-sign.douyinpic.com/obj/tos-cn-i-dy/4a6df23081174791af7d0fbb7043ea9d?lk3s=138a59ce&x-expires=1755759600&x-signature=H1y4Oj%2BpgWrprLGPgYSJ6hxnA1I%3D&from=327834062_large&s=PackSourceEnum_AWEME_DETAIL&se=false&sc=dynamic_cover&biz_tag=pcweb_cover&l=202508071527260B6C9AB7B46D89582696	False	38	Medical Science Popularization, Heart Attack Self-Rescue, Heart Attack Warning Signs, Happy Jun Ge	False	False
1	52	7411838528146902281	Video	Keyword	Heart Valves Qiuming	Healthcare professionals	11025	Heart attacks disproportionately affect these groups #HeartAttack #HardcoreHealthScience #MedicalWarmLight @DOU+Assistant	3492	60	2363	5134	6	https://www.douyin.com/video/7411838528146902281	Western medicine	2	2		2	2	2		2	2	2		2	2024-09-07 17:59:12	334	https://www.douyin.com/user/MS4wLjABAAAAg1De5Mux9nvC9ERbkJ8UTYG3BdN_ogWvyAP7GJVCEkM	No	92674522113	MS4wLjABAAAAg1De5Mux9nvC9ERbkJ8UTYG3BdN_ogWvyAP7GJVCEkM	https://p3-pc-sign.douyinpic.com/obj/tos-cn-i-dy/4de14614dcf04ab5a62d4baa2ea26246?lk3s=138a59ce&x-expires=1755759600&x-signature=1HDJA5pyVahhxP3NM199GSMbZUg%3D&from=327834062_large&s=PackSourceEnum_AWEME_DETAIL&se=false&sc=dynamic_cover&biz_tag=pcweb_cover&l=2025080715273551BC928A3AA8630475DF	False	6	Heart Attack, Hardcore Health Science Popularization Initiative, Warm Light on the Medical Journey	False	False
1	53	7523770482812177721	Video	Keyword	Dr. Zhang Jing, Cardiology - Talk Show	Healthcare professionals	1234662	Does surviving a heart attack shorten your lifespan? @CardiologistZhangJing Talk Show #HeartAttack #SharingHealthKnowledge #CardiovascularDisease	958	120	311	118	190	https://www.douyin.com/video/7523770482812177721	Western medicine	3	3		3	2	2		2	3	3		3	2025-07-06 11:11:00	32	https://www.douyin.com/user/MS4wLjABAAAAeSYHLpn__d6lr0PdHIMsfc4SsjGjM76zhwyiZbUl2W7vsAKxl-tBDP8rhjdQ1Qrs	No	1362984520135837	MS4wLjABAAAAeSYHLpn__d6lr0PdHIMsfc4SsjGjM76zhwyiZbUl2W7vsAKxl-tBDP8rhjdQ1Qrs	https://p3-pc-sign.douyinpic.com/obj/tos-cn-p-0015c000-ce/ospaOKAdihNZn8xGBMmjaHziIBEAWNcVPXIVP?lk3s=138a59ce&x-expires=1755759600&x-signature=GnkBsHtS%2BpJfBXBGVThQJeXuwms%3D&from=327834062_large&s=PackSourceEnum_AWEME_DETAIL&se=false&sc=dynamic_cover&biz_tag=pcweb_cover&l=202508071527442C1493B1816E1F65755A	False	190	Heart Attack, Unlocking Health Knowledge Treasures, Cardiovascular and Cerebrovascular Diseases	False	False
1	54	7408887230019800359	Video	Keyword	Dr. Pan, North Sichuan Medical College	Healthcare professionals	70517	Title: Life-Saving Trivia You Must Know! (What to Do During a Sudden Heart Attack?) #HeartAttack #SuddenHeartAttackResponse #LifeSavingTrivia #MedicalCreatorTrainingProgram #HardcoreHealthScienceAction	166489	9888	66605	153312	27	https://www.douyin.com/video/7408887230019800359	Western medicine	3	3		3	2	2		2	1	1		1	2024-08-30 19:06:35	342	https://www.douyin.com/user/MS4wLjABAAAA6xe6YlE_EDU09tOCtYv-4ZgpkAkWvwcCpqz-yzEDF-0	No	94573989332	MS4wLjABAAAA6xe6YlE_EDU09tOCtYv-4ZgpkAkWvwcCpqz-yzEDF-0	https://p3-pc-sign.douyinpic.com/obj/tos-cn-p-0015/oMAQnvB4l7IZ7ixRtQmOlIAIgPpqowCzGirvZ?lk3s=138a59ce&x-expires=1755759600&x-signature=3jxJmfl9n%2FzX%2FwxnHnBbtEkBbU8%3D&from=327834062_large&s=PackSourceEnum_AWEME_DETAIL&se=false&sc=dynamic_cover&biz_tag=pcweb_cover&l=20250807152753A80651D52C864F13265C	False	27	Heart Attack, What to Do During a Sudden Heart Attack, Life-Saving Cold Knowledge, Medical Creator Excellence Program, Hardcore Health Science Popularization Initiative	False	False
1	55	7507581144913693987	Video	Keyword	Yuan Yiqiang & Sun Yumei Team - Cardiovascular Complex Cases	Healthcare professionals	166005	Why wait days for surgery after missing the optimal window for heart attack treatment? #HenanProvincialHospitalofThoracicSurgerySunYumei #YuanYiqiangSunYumeiTeam #DirectorSunYumei #Stent #HeartAttack	14166	742	4499	1505	54	https://www.douyin.com/video/7507581144913693987	Western medicine	3	2	3	3	2	2		2	2	2		2	2025-05-23 18:09:27	76	https://www.douyin.com/user/MS4wLjABAAAADPsUKxK6YqDofmpZ4xJFyPlvuf31DEJWKRxRhJnnWNO4DKTESsF-0NmE07HUsW59	No	2485334712266253	MS4wLjABAAAADPsUKxK6YqDofmpZ4xJFyPlvuf31DEJWKRxRhJnnWNO4DKTESsF-0NmE07HUsW59	https://p9-pc-sign.douyinpic.com/obj/tos-cn-i-dy/21430c0b0a064723bb4095c0423d4561?lk3s=138a59ce&x-expires=1755759600&x-signature=r40NilpUzfo6xKXjXVqnuh8tJpg%3D&from=327834062_large&s=PackSourceEnum_AWEME_DETAIL&se=false&sc=dynamic_cover&biz_tag=pcweb_cover&l=20250807152800F9959801CB7F68C8FCF5	False	54	Henan Provincial Chest Hospital Sun Yumei, Yuan Yiqiang Sun Yumei Team, Director Sun Yumei, Stent, Heart Attack	False	False
1	58	7523498107326237967	Video	Keyword	Xia Yu, Cardiovascular	Healthcare professionals	989076	#Cardiovascular #TCM #HeartAttack #XiaYu #MedicalScienceCommunication	5535	436	1246	617	118	https://www.douyin.com/video/7523498107326237967	Western medicine	3	3		3	2	2		2	3	3		3	2025-07-06 17:30:00	32	https://www.douyin.com/user/MS4wLjABAAAAreIvWAIwZkhRKcxG4xxVG2xdUoMfwbMMlmYcifPwW2sAuyLRxLq0uC5OlR1zGafy	No	1825649572201916	MS4wLjABAAAAreIvWAIwZkhRKcxG4xxVG2xdUoMfwbMMlmYcifPwW2sAuyLRxLq0uC5OlR1zGafy	https://p3-pc-sign.douyinpic.com/obj/tos-cn-i-dy/42cf451dbd12454a9af970a020d3201a?lk3s=138a59ce&x-expires=1755759600&x-signature=lCLrmqB4FvQspxHXAg%2FDC1j3XuM%3D&from=327834062_large&s=PackSourceEnum_AWEME_DETAIL&se=false&sc=dynamic_cover&biz_tag=pcweb_cover&l=20250807152825418BFCCE10932FE3EF7A	False	118	Cardiovascular, Traditional Chinese Medicine, Heart Attack, Xia Yu, Medical Science Popularization	False	False
1	59	7398381255613484324	Video	Keyword	Crane Amidst Mist and Rain	Healthcare professionals	8909943	Visualizing the step-by-step progression of a heart attack? Two essential factors for myocardial infarction onset—do you know how to avoid them? #MedicalScience #CoronaryHeartDisease #MyocardialInfarction #HeartStent #HardcoreHealthScienceAction	186191	3861	37212	37080	171	https://www.douyin.com/video/7398381255613484324	Western medicine	5	5		5	2	2		2	4	4		4	2024-08-02 18:00:00	370	https://www.douyin.com/user/MS4wLjABAAAAlqMWEIOHEw_E8NtbojZsUS8t4Jr2omQ5cLOsULnAeR1e3BRg0ZkUaxlKAL8IBZZU	No	1503766310553284	MS4wLjABAAAAlqMWEIOHEw_E8NtbojZsUS8t4Jr2omQ5cLOsULnAeR1e3BRg0ZkUaxlKAL8IBZZU	https://p3-pc-sign.douyinpic.com/obj/tos-cn-i-dy/b9b9f821bd57477ea203e7220f99d299?lk3s=138a59ce&x-expires=1755759600&x-signature=LSudHZu177gqehRRWOwcc%2BI%2FbKE%3D&from=327834062_large&s=PackSourceEnum_AWEME_DETAIL&se=false&sc=dynamic_cover&biz_tag=pcweb_cover&l=20250807152850A5780FF233A676869F92	False	171	Medical Science Popularization, Coronary Heart Disease, Myocardial Infarction, Cardiac Stent, Hardcore Health Science Popularization Action	False	False
1	61	7522110126951861530	Images and Text	Keyword	Dr. Wang, Cardiac Catheterization	Healthcare professionals	10175	Another 57-year-old male suffers sudden acute myocardial infarction! #AcuteMyocardialInfarction The number of people suffering acute myocardial infarction is increasing. Patient: 57-year-old middle-aged male. Presented to hospital with sudden chest pain lasting 6 hours. ECG revealed acute non-ST-elevation myocardial infarction with frequent ventricular premature beats. Upon admission, troponin le…	124	113	37	9	0	https://www.douyin.com/note/7522110126951861530	Traditional Chinese Medicine	1	1		1	2	2		2	2	2		2	2025-07-01 21:49:07	37	https://www.douyin.com/user/MS4wLjABAAAAMdJkrsQJ7OhmfOeHHnnIU-HPY0o1mFoBz1DiFA7j2ONkU2px5dH6HceraONu-6Gp	No	4054654285260507	MS4wLjABAAAAMdJkrsQJ7OhmfOeHHnnIU-HPY0o1mFoBz1DiFA7j2ONkU2px5dH6HceraONu-6Gp	https://p3-pc-sign.douyinpic.com/tos-cn-i-0813c001/o4QDQxA2AV8eBEgZykaBeXAAEDEXHHAItAfF7z~noop.jpeg?biz_tag=pcweb_cover&from=327834062&lk3s=138a59ce&s=PackSourceEnum_AWEME_DETAIL&se=false&x-expires=1755759600&x-signature=%2Fs4fO3tuoTxq3Pw9RyK5qvqTqMQ%3D	False	0	Acute Myocardial Infarction, It's So Hard	False	False
1	62	7231729760316017981	Video	Keyword	Traditional Chinese Medicine: Meng Qingyi	Healthcare professionals	4662	#TCMScienceHow long can you live after a heart attack?	828	278	274	460	127	https://www.douyin.com/video/7231729760316017981	Traditional Chinese Medicine	2	2		2	2	2		2	2	2		2	2023-05-11 09:25:17	819	https://www.douyin.com/user/MS4wLjABAAAAiU4hfzaVfWmdz_KIZKSm7s7om2MOL4yJrd05j6IOgltVaJOcLAVxh1oSsaAvdoOs	No	3767352940047304	MS4wLjABAAAAiU4hfzaVfWmdz_KIZKSm7s7om2MOL4yJrd05j6IOgltVaJOcLAVxh1oSsaAvdoOs	https://p3-pc-sign.douyinpic.com/obj/tos-cn-p-0015/o8tMAacheNBNIG9iQgBiRIGLEARyBBzlnp5AfB?lk3s=138a59ce&x-expires=1755759600&x-signature=DSnTdWDTUjxguank4G%2Ff5Nwt%2BEg%3D&from=327834062_large&s=PackSourceEnum_AWEME_DETAIL&se=false&sc=dynamic_cover&biz_tag=pcweb_cover&l=202508071529022C1493B1816E1F658E0D	False	127	Traditional Chinese Medicine Science Popularization	False	False
1	63	7314515504910093605	Video	Keyword	Nationally Renowned Senior TCM Physician: Mr. Gao Kejian	Healthcare professionals	930002	How does myocardial infarction occur? The primary factor causing heart attacks is... #HeartAttack #MyocardialIschemia #CardiovascularDirector Gao Kejian	31494	1450	14841	10441	209	https://www.douyin.com/video/7314515504910093605	Traditional Chinese Medicine	4	4		4	2	2		2	4	4		4	2023-12-20 13:40:00	596	https://www.douyin.com/user/MS4wLjABAAAAopk016m1_bFSCsdVvBvGqp96oHZBUBl7cPJZ0WPbWmw	No	704153879057422	MS4wLjABAAAAopk016m1_bFSCsdVvBvGqp96oHZBUBl7cPJZ0WPbWmw	https://p3-pc-sign.douyinpic.com/obj/tos-cn-i-dy/7031031b318e41108d7fc36a536e0c0f?lk3s=138a59ce&x-expires=1755759600&x-signature=C3tFkFeLEb1cxFnXsZsHNWpt04g%3D&from=327834062_large&s=PackSourceEnum_AWEME_DETAIL&se=false&sc=dynamic_cover&biz_tag=pcweb_cover&l=202508071529182775A57D251B146898E0	False	209	Heart Attack, Myocardial Ischemia, Cardiovascular Director Gao Kejian	False	False
1	65	7521789566354689295	Images and Text	Keyword	Cardiovascular Medicine Department, Lu Ping	Healthcare professionals	1421	Acute myocardial infarction: “Rescue” is always nearby. From June into July, we just completed an emergency procedure for acute myocardial infarction. This was an 80-year-old male patient who presented with acute chest pain. An ECG at another hospital indicated “acute ST-elevation anterior wall myocardial infarction.” He was transferred to our hospital's CCU, where emergency coronary angiography …	202	18	42	7	0	https://www.douyin.com/note/7521789566354689295	Western medicine	1	1		1	2	2		2	1	1		1	2025-07-01 01:05:18	37	https://www.douyin.com/user/MS4wLjABAAAA-wkETIp_tw12WqyHdvGqDrgmB1PK1pUiyAtskV9H3c8	No	72997357484	MS4wLjABAAAA-wkETIp_tw12WqyHdvGqDrgmB1PK1pUiyAtskV9H3c8	https://p3-pc-sign.douyinpic.com/tos-cn-i-0813/o8bcEhC0AgAINBelAi3hfAuAiJBBMi6EWNywCA~noop.jpeg?biz_tag=pcweb_cover&from=327834062&lk3s=138a59ce&s=PackSourceEnum_AWEME_DETAIL&se=false&x-expires=1755759600&x-signature=SqjYKFTgUOs97mVK%2Fs4O7vz7EvE%3D	False	0	Compassionate Medicine, Medical Science Communication, Hospital, Myocardial Infarction, Emergency Rescue	False	False
1	66	7521991921636658470	Images and Text	Keyword	Dr. Wang, Cardiovascular Angiography Department	Healthcare professionals	10175	$b	258	14	144	19	0	https://www.douyin.com/note/7521991921636658470	Traditional Chinese Medicine	2	1	2	2	2	2		2	1	1		1	2025-07-01 14:10:23	37	https://www.douyin.com/user/MS4wLjABAAAAMdJkrsQJ7OhmfOeHHnnIU-HPY0o1mFoBz1DiFA7j2ONkU2px5dH6HceraONu-6Gp	No	4054654285260507	MS4wLjABAAAAMdJkrsQJ7OhmfOeHHnnIU-HPY0o1mFoBz1DiFA7j2ONkU2px5dH6HceraONu-6Gp	https://p3-pc-sign.douyinpic.com/tos-cn-i-0813/oMvYDf3MAEoCQ8eGyAogFCiGIH93AAiADAxAyY~noop.jpeg?biz_tag=pcweb_cover&from=327834062&lk3s=138a59ce&s=PackSourceEnum_AWEME_DETAIL&se=false&x-expires=1755759600&x-signature=lgpCN5PgVqRd6nU7HxFXxqVi%2BBQ%3D	False	0	Acute Myocardial Infarction, Health Knowledge Dissemination	False	False
1	67	7516138730005564724	Video	Keyword	Dr. Wang, Cardiovascular Angiography Department	Healthcare professionals	10175	#How to Self-Rescue During a Sudden Heart Attack	39	7	20	32	160	https://www.douyin.com/video/7516138730005564724	Traditional Chinese Medicine	2	2		2	2	2		2	3	3		3	2025-06-15 19:37:02	53	https://www.douyin.com/user/MS4wLjABAAAAMdJkrsQJ7OhmfOeHHnnIU-HPY0o1mFoBz1DiFA7j2ONkU2px5dH6HceraONu-6Gp	No	4054654285260507	MS4wLjABAAAAMdJkrsQJ7OhmfOeHHnnIU-HPY0o1mFoBz1DiFA7j2ONkU2px5dH6HceraONu-6Gp	https://p3-pc-sign.douyinpic.com/obj/tos-cn-i-0813/o8OAHWAOigwB6P6EBIowaBsiEAWAFTFEvgIAP?lk3s=138a59ce&x-expires=1755759600&x-signature=o2QZ5mUsOPhFQ2X6OyOwuMsytME%3D&from=327834062_large&s=PackSourceEnum_AWEME_DETAIL&se=false&sc=dynamic_cover&biz_tag=pcweb_cover&l=20250807152941ED9697F4A516DEDA6036	False	160	How to Self-Rescue During Sudden Heart Attack	False	False
1	68	7411114376406551844	Video	Keyword	Dr. Hui in the Medical World	Healthcare professionals	1008283	What is an acute myocardial infarction?	4065	241	1477	1682	139	https://www.douyin.com/video/7411114376406551844	Western medicine	3	3		3	1	2	2	2	3	3		3	2024-09-05 19:08:57	336	https://www.douyin.com/user/MS4wLjABAAAAK-CgGkgL9a2fzZEFZ51oHWPjRQV9L9c8B96XB28lvp0	No	67695658884	MS4wLjABAAAAK-CgGkgL9a2fzZEFZ51oHWPjRQV9L9c8B96XB28lvp0	https://p9-pc-sign.douyinpic.com/obj/tos-cn-p-0015/oQFEp0Cm2ADcAJWCEg6Zm9IBDezfQVJdA0wgQD?lk3s=138a59ce&x-expires=1755759600&x-signature=ASMWoQ5SjoIZUNQOIii9wAUBskA%3D&from=327834062_large&s=PackSourceEnum_AWEME_DETAIL&se=false&sc=dynamic_cover&biz_tag=pcweb_cover&l=20250807152950E857EDBF1504B3F43413	True	139	Medical Science Communication, Hardcore Health Literacy Initiative	False	False
1	69	7517872014579125562	Video	Keyword	Dr. Liu Jiayong	Healthcare professionals	2026160	#MedicalScience #HardcoreHealthScienceCampaign	513780	29984	222870	330619	341	https://www.douyin.com/video/7517872014579125562	Western medicine	4	4		4	2	2		2	4	4		4	2025-06-20 11:43:05	48	https://www.douyin.com/user/MS4wLjABAAAAr-CpywMmswTHz9SmL-wrlzjZZZsOOQX1OcSX9SMIDq4	No	111569828169	MS4wLjABAAAAr-CpywMmswTHz9SmL-wrlzjZZZsOOQX1OcSX9SMIDq4	https://p3-pc-sign.douyinpic.com/obj/tos-cn-p-0015c000-ce/oYi25wHixMF4YHaAIXgMXAvU0DIBBThUqvPwA?lk3s=138a59ce&x-expires=1755759600&x-signature=TuHplEDp%2BGHxOvJ%2FlAUQ%2BwtqmfI%3D&from=327834062_large&s=PackSourceEnum_AWEME_DETAIL&se=false&sc=dynamic_cover&biz_tag=pcweb_cover&l=20250807152958DB73B2E344D9D0E0BC2D	True	341	Pick Your Health Partner on Douyin, Unlock Spring Health Checklist, Discover Health Knowledge Treasures, Elevate National Health Literacy	False	False
1	70	7227750841644617012	Video	Keyword	Talks from Brother Cai	Healthcare professionals	2902578	When a heart attack strikes, time is muscle—the right approach can save lives!	10455	436	2104	2380	131	https://www.douyin.com/video/7227750841644617012	Western medicine	3	3		3	2	2		2	3	3		3	2023-04-30 16:04:53	830	https://www.douyin.com/user/MS4wLjABAAAAIomg_fcU4ZKu8lR0q4nH6sZTAJfXjcTnh6L6qHM5IVXFaRc7ygrkwVN-JT_bPTBQ	No	4234955563479348	MS4wLjABAAAAIomg_fcU4ZKu8lR0q4nH6sZTAJfXjcTnh6L6qHM5IVXFaRc7ygrkwVN-JT_bPTBQ	https://p3-pc-sign.douyinpic.com/obj/tos-cn-i-0813c001/b31ad888d25649438a3ad6cb863fbcba?lk3s=138a59ce&x-expires=1755759600&x-signature=3vtTPhRxHe4dBSG16%2BkfQXTsSac%3D&from=327834062_large&s=PackSourceEnum_AWEME_DETAIL&se=false&sc=dynamic_cover&biz_tag=pcweb_cover&l=20250807153006F0DD2B455FC3E3E01E69	False	131	Medical Science Communication, Health Literacy, Surgeon, Follow Health Follow Me, Cai Ge Talks Heart	False	False
1	71	7270513079128001828	Video	Keyword	Brother Xinnei	Healthcare professionals	1267	#PickYourHealthBuddyOnTikTok #UnlockYourSpringHealthChecklist #TikTokHealthKnowledgeTreasure #NationalHealthLiteracyBoost	31557	29626	3396	77337	20	https://www.douyin.com/video/7270513079128001828	Western medicine	1	1		1	2	2		2	2	2		2	2023-08-23 21:44:06	715	https://www.douyin.com/user/MS4wLjABAAAAk9n3sL6w2zc9SZDvDV6Lj8snGxZp6s4oeptpRsfYWo0	No	483386681474328	MS4wLjABAAAAk9n3sL6w2zc9SZDvDV6Lj8snGxZp6s4oeptpRsfYWo0	https://p3-pc-sign.douyinpic.com/obj/tos-cn-p-0015/47bfb51083e9453ca01158193f0b30c4_1692798252?lk3s=138a59ce&x-expires=1755759600&x-signature=vUPEK%2BfM6LIqd%2Be9%2FB5vGuhTF3k%3D&from=327834062_large&s=PackSourceEnum_AWEME_DETAIL&se=false&sc=dynamic_cover&biz_tag=pcweb_cover&l=20250807153014145ADB41D2F690332DFB	False	20		False	False
1	72	7498329264413166905	Video	Keyword	Dr. Liu Jiayong	Healthcare professionals	2026158	[What is coronary heart disease?] Can you understand science communication like this? #MedicalScience #HealthScience #Surgeon #FollowHealthFollowMe #TalksFromTheHeart	49264	2751	18470	12238	179	https://www.douyin.com/video/7498329264413166905	Western medicine	3	3		3	2	2		2	3	3		3	2025-04-28 19:47:12	101	https://www.douyin.com/user/MS4wLjABAAAAr-CpywMmswTHz9SmL-wrlzjZZZsOOQX1OcSX9SMIDq4	No	111569828169	MS4wLjABAAAAr-CpywMmswTHz9SmL-wrlzjZZZsOOQX1OcSX9SMIDq4	https://p3-pc-sign.douyinpic.com/obj/tos-cn-p-0015c000-ce/ocCXA1EHzLA0PBtIgQIGkaeQgQGegUdHJ8ez67?lk3s=138a59ce&x-expires=1755759600&x-signature=pnM3OrtVEVomkH61PkIm6RPTuVY%3D&from=327834062_large&s=PackSourceEnum_AWEME_DETAIL&se=false&sc=dynamic_cover&biz_tag=pcweb_cover&l=20250807153022D525E194B7E8597F1A7D	False	179	Pick your health buddy on Douyin, unlock your spring wellness checklist, discover health knowledge treasures, and elevate national health literacy.	False	False
1	74	7478581829654629673	Video	Keyword	Xie Sixin's ECG Notes	Healthcare professionals	125136	Everyone should still take care of their health	54874	810	40035	10276	39	https://www.douyin.com/video/7478581829654629673	Western medicine	2	2		2	2	2		2	2	2		2	2025-03-06 14:37:15	154	https://www.douyin.com/user/MS4wLjABAAAAb2fU7RvNNPaITuU1SsXj_KAfYS4nLVOapv5FD0KIhz4BwTT3gwWYF80fL3kJMweq	No	3350934067353168	MS4wLjABAAAAb2fU7RvNNPaITuU1SsXj_KAfYS4nLVOapv5FD0KIhz4BwTT3gwWYF80fL3kJMweq	https://p3-pc-sign.douyinpic.com/obj/tos-cn-i-0813/oMxIgFyEHfAQA3nY7FUBALEAJD6ofFAd9ACKDN?lk3s=138a59ce&x-expires=1755759600&x-signature=qAoQTmm3uE0ThjTm9XxvR6ngvEk%3D&from=327834062_large&s=PackSourceEnum_AWEME_DETAIL&se=false&sc=dynamic_cover&biz_tag=pcweb_cover&l=2025080715303910966BB0671E85DB647D	True	39	Hardcore health science communication on Douyin: ECG, medical licensing exams, med students for med students, medical knowledge outreach.	False	False
1	75	7404346774007106851	Video	Keyword	Dr. Zhang Yuanyuan, Shengjing Hospital	Healthcare professionals	599983	Should you get a cardiac catheterization? A doctor shares their personal experience. #PickYourHealthBuddyOnTikTok #UnlockYourSpringHealthChecklist #ShakeUpHealthKnowledge #NationalHealthLiteracyBoost	5614	270	1820	1018	120	https://www.douyin.com/video/7404346774007106851	Western medicine	3	3		3	2	2		2	3	3		3	2024-08-19 17:30:00	353	https://www.douyin.com/user/MS4wLjABAAAAJy7bSrNWuIFHUyl6b-wPXhw_a6u-vKWYyag3CjXFV9qrovdGrsnygIFBHJ9PWvr5	No	3325400584303101	MS4wLjABAAAAJy7bSrNWuIFHUyl6b-wPXhw_a6u-vKWYyag3CjXFV9qrovdGrsnygIFBHJ9PWvr5	https://p3-pc-sign.douyinpic.com/obj/tos-cn-i-dy/23310f2f871441e59e05960a09413a95?lk3s=138a59ce&x-expires=1755759600&x-signature=ISU56HZgtigbnRg79CrGtYohK7Y%3D&from=327834062_large&s=PackSourceEnum_AWEME_DETAIL&se=false&sc=dynamic_cover&biz_tag=pcweb_cover&l=202508071530471DC4A0FEAC733287D1D7	False	120	Myocardial infarction, health education, hardcore health science campaign, medical creator excellence program.	False	False
1	76	7276754547228298536	Video	Keyword	Dr. Zhao Yujun, Cardiology Department	Healthcare professionals	63129	Evolution of Myocardial Infarction ECG #HardcoreHealthScienceOnDou # ECG #PhysicianLicensingExam #MedicalStudentsUnderstandMedicalStudents #MedicalKnowledgePopularization	488	41	165	236	54	https://www.douyin.com/video/7276754547228298536	Western medicine	2	2		2	2	2		2	2	3	3	3	2023-09-09 17:24:12	698	https://www.douyin.com/user/MS4wLjABAAAAdnPTK4dmtqVVkqJfzWSVtx2SH0OwfryAb5jfW-LlMqqPGIauAzcJTfDMqkXBccDu	No	3175803131295581	MS4wLjABAAAAdnPTK4dmtqVVkqJfzWSVtx2SH0OwfryAb5jfW-LlMqqPGIauAzcJTfDMqkXBccDu	https://p3-pc-sign.douyinpic.com/obj/tos-cn-i-0813/oU8maARJfA0TBUlADm1DD7OEEU8bIafABjeAEn?lk3s=138a59ce&x-expires=1755759600&x-signature=FdK%2BU%2BnKKwYh31m4CwQFSUpaa7I%3D&from=327834062_large&s=PackSourceEnum_AWEME_DETAIL&se=false&sc=dynamic_cover&biz_tag=pcweb_cover&l=20250807153054EF68FD6EC3B8E6D939AA	False	54	Coronary heart disease, hypertension, emergency care, stents, cardiac stent science.	False	False
1	77	7494943459053210915	Images and Text	Keyword	Dr. Fu Yong, Cardiology Department	Healthcare professionals	3892	How to administer first aid for myocardial infarction, cerebral infarction, and cerebral hemorrhage. #MyocardialInfarction #CerebralInfarction #CerebralHemorrhage #FuYong	340	0	305	216	0	https://www.douyin.com/note/7494943459053210915	Western medicine	1	1		1	2	2		2	2	2		2	2025-04-19 16:51:28	110	https://www.douyin.com/user/MS4wLjABAAAA1yiVAWoY70Jf4bqGp8XZEltcFwlGIzp2DM94hmHuYkk	No	69880593518	MS4wLjABAAAA1yiVAWoY70Jf4bqGp8XZEltcFwlGIzp2DM94hmHuYkk	https://p3-pc-sign.douyinpic.com/tos-cn-i-dy/50ea6ad2c6df4d20b90b953205744fb1~noop.jpeg?biz_tag=pcweb_cover&from=327834062&lk3s=138a59ce&s=PackSourceEnum_AWEME_DETAIL&se=false&x-expires=1755759600&x-signature=ELRkphVjH0NZN0qJl1rUpD7z5KA%3D	False	0	Heart attack, stroke, cerebral hemorrhage, Fu Yong	False	False
1	79	7415748271903100160	Video	Keyword	Dr. Shu	Healthcare professionals	6892093	Four warning signs before a heart attack: How to prevent myocardial infarction? How to self-administer first aid at home? #MedicalScience #HardcoreHealthScienceAction #MyocardialInfarction	583910	13310	291532	297443	197	https://www.douyin.com/video/7415748271903100160	Western medicine	4	4		4	2	2		2	4	4		4	2024-09-18 06:51:17	323	https://www.douyin.com/user/MS4wLjABAAAAI65Jf1HWvai6t5vXxgFYx30N43S1u6t_ojr3TfozNHA	No	77708859816	MS4wLjABAAAAI65Jf1HWvai6t5vXxgFYx30N43S1u6t_ojr3TfozNHA	https://p9-pc-sign.douyinpic.com/obj/tos-cn-p-0015/owZ9gasctGAfDNBdeALaB7NHXBRAjCa1gie1UI?lk3s=138a59ce&x-expires=1755759600&x-signature=pZZYLyPDYhgaQ6T9S2WKS0fj1w0%3D&from=327834062_large&s=PackSourceEnum_AWEME_DETAIL&se=false&sc=dynamic_cover&biz_tag=pcweb_cover&l=202508071531100CE3E6ADB0F8D2790DA0	False	197	Medical science communication, hardcore health education campaign, myocardial infarction, preventing heart attacks	False	False
1	80	7141691236653567269	Video	Keyword	Professor Li Meng, Cardiology Department	Healthcare professionals	72609	#HealthScience	20043	1194	9151	19565	285	https://www.douyin.com/video/7141691236653567269	Traditional Chinese Medicine	3	3		3	2	2		2	3	4	4	4	2022-09-10 18:10:35	1062	https://www.douyin.com/user/MS4wLjABAAAAzRbrORQTgGbYVnSwUdqKGg56Dw_oHvP2DcyP-HlTTWYEtdOIsK9voxpDSbkfPzDz	No	1632089175493735	MS4wLjABAAAAzRbrORQTgGbYVnSwUdqKGg56Dw_oHvP2DcyP-HlTTWYEtdOIsK9voxpDSbkfPzDz	https://p3-pc-sign.douyinpic.com/obj/tos-cn-p-0015/ab31e2a67d1b4ef28fb75ed10c9862a3?lk3s=138a59ce&x-expires=1755759600&x-signature=hu5XJ4tSTn7bdlQCEkrZePSOVDY%3D&from=327834062_large&s=PackSourceEnum_AWEME_DETAIL&se=false&sc=dynamic_cover&biz_tag=pcweb_cover&l=202508071531297CFB3EB2697F3D92BC38	False	285	Health education	False	False
1	81	7504880944080276746	Video	Keyword	Dr. Niu Zheng, Obstetrics and Gynecology	Healthcare professionals	9336664	Myocardial infarction and cerebral infarction are affecting younger people—learn these warning signs! #HeartAttack #Stroke #SuddenDeath	1567814	23045	1129654	1227457	53	https://www.douyin.com/video/7504880944080276746	Western medicine	4	4		4	2	2		2	4	4		4	2025-05-16 11:33:16	83	https://www.douyin.com/user/MS4wLjABAAAA0qQcutkiSfAaP73oAE1TuVG-XNawFOg5wSs3AbED_pks3kCz8_TmtfmJnsy0R2AT	No	3016653365584571	MS4wLjABAAAA0qQcutkiSfAaP73oAE1TuVG-XNawFOg5wSs3AbED_pks3kCz8_TmtfmJnsy0R2AT	https://p3-pc-sign.douyinpic.com/obj/tos-cn-i-dy/ec4d0edb145b4d789b2f66ea1c8cabeb?lk3s=138a59ce&x-expires=1755759600&x-signature=PxiaY6PkObL7jq7snfnt%2B0ZV%2FKU%3D&from=327834062_large&s=PackSourceEnum_AWEME_DETAIL&se=false&sc=dynamic_cover&biz_tag=pcweb_cover&l=20250807153138FAE777B852B818C198E3	False	53	Heart attack, stroke, sudden death	False	False
1	82	7244471020050992417	Video	Keyword	Professor Li Meng, Cardiology	Healthcare professionals	72609	How long can you live after a heart attack? #TCM #HeartAttack #HealthScience #HotTopics	4234	1003	1156	1235	297	https://www.douyin.com/video/7244471020050992417	Western medicine	3	3		3	2	2		2	4	4		4	2023-06-14 17:28:36	785	https://www.douyin.com/user/MS4wLjABAAAAzRbrORQTgGbYVnSwUdqKGg56Dw_oHvP2DcyP-HlTTWYEtdOIsK9voxpDSbkfPzDz	No	1632089175493735	MS4wLjABAAAAzRbrORQTgGbYVnSwUdqKGg56Dw_oHvP2DcyP-HlTTWYEtdOIsK9voxpDSbkfPzDz	https://p3-pc-sign.douyinpic.com/obj/tos-cn-p-0015/ocgD0DYckAGeGBrNAnBjIdni8GOQNgb9eAJlm4?lk3s=138a59ce&x-expires=1755759600&x-signature=sCSTg5G7la8chUjnf23c8Q5U%2Bh8%3D&from=327834062_large&s=PackSourceEnum_AWEME_DETAIL&se=false&sc=dynamic_cover&biz_tag=pcweb_cover&l=20250807153141AEA74BB1EE088272C545	False	297	Traditional Chinese medicine, myocardial infarction, health education, trending topics	False	False
1	83	7473026615413345570	Video	Keyword	Dr. Yu Binhua	Healthcare professionals	2382350	Heart attack: Pay attention to these 5 warning signs #SharingHealthKnowledge #MyocardialInfarction #HeartAttackWarnings #EarlySignsOfHeartAttack #HeartAttackPrevention	38302	1321	23830	18372	216	https://www.douyin.com/video/7473026615413345570	Western medicine	3	3		3	2	2		2	4	4		4	2025-02-19 17:25:00	169	https://www.douyin.com/user/MS4wLjABAAAAibJxTwHfJ6WzOOn6NFi5tvL4j7pDP9tAROr_qpZB5mw	No	554623529138398	MS4wLjABAAAAibJxTwHfJ6WzOOn6NFi5tvL4j7pDP9tAROr_qpZB5mw	https://p3-pc-sign.douyinpic.com/obj/tos-cn-i-dy/f75497255f7a4ea5bc07ef26ce194a29?lk3s=138a59ce&x-expires=1755759600&x-signature=R%2Fa3bFt8BNvLagqEIA6OqQ%2BKvDU%3D&from=327834062_large&s=PackSourceEnum_AWEME_DETAIL&se=false&sc=dynamic_cover&biz_tag=pcweb_cover&l=2025080715315265C8C9B25C3BD4C9D35B	False	216	Uncover health knowledge treasures, myocardial infarction, warning signs of heart attack, early symptoms of heart attack, prevention and treatment	False	False
1	84	7500506785306234153	Images and Text	Keyword	Dr. Wang, Cardiovascular Angiography	Healthcare professionals	10175	Before May Day even ended, this was already the third acute myocardial infarction patient. I don't know why, but patients with acute myocardial infarction are increasing. Before May Day even ended, this was already the third acute myocardial infarction patient. The ECG showed ST-segment elevation in the anterior wall leads, accompanied by pathological Q-wave formation. The troponin test was stron…	161	117	55	13	0	https://www.douyin.com/note/7500506785306234153	Traditional Chinese Medicine	1	1		1	2	2		2	1	1		1	2025-05-04 16:37:13	95	https://www.douyin.com/user/MS4wLjABAAAAMdJkrsQJ7OhmfOeHHnnIU-HPY0o1mFoBz1DiFA7j2ONkU2px5dH6HceraONu-6Gp	No	4054654285260507	MS4wLjABAAAAMdJkrsQJ7OhmfOeHHnnIU-HPY0o1mFoBz1DiFA7j2ONkU2px5dH6HceraONu-6Gp	https://p3-pc-sign.douyinpic.com/tos-cn-i-0813c001/oYbAu3o1IAEg45xvXBiIAdEAGPcniAawJ8PAB~noop.jpeg?biz_tag=pcweb_cover&from=327834062&lk3s=138a59ce&s=PackSourceEnum_AWEME_DETAIL&se=false&x-expires=1755759600&x-signature=re8wF4qGsR%2BKu13hfx0jVOtOHjY%3D	False	0		False	False
1	86	7437038677391428876	Video	Keyword	Dr. Si Huo, Cardiology	Healthcare professionals	576916	If you notice any warning signs of a heart attack, seek medical attention immediately! #HardcoreHealthScience #PersonalHealth #HeartAttack #Cardiovascular	43179	3754	27468	32575	42	https://www.douyin.com/video/7437038677391428876	Western medicine	4	4		4	2	2		2	3	3		3	2024-11-15 16:50:00	265	https://www.douyin.com/user/MS4wLjABAAAAfKlS5xK75Qpu_QlViNQ7_MZhHzMb42iXlYCnN0FCCWw	No	93084102939	MS4wLjABAAAAfKlS5xK75Qpu_QlViNQ7_MZhHzMb42iXlYCnN0FCCWw	https://p3-pc-sign.douyinpic.com/obj/tos-cn-i-dy/55b123994eb84241a6250579eff67707?lk3s=138a59ce&x-expires=1755759600&x-signature=8IDofCej02bUxa3QSQp8N1x2Pvw%3D&from=327834062_large&s=PackSourceEnum_AWEME_DETAIL&se=false&sc=dynamic_cover&biz_tag=pcweb_cover&l=20250807153210657ACEF0EE5841F5AD58	False	42	Hardcore Health Science Initiative, Personal Wellness, Heart Attack, Cardiovascular Health	False	False
1	87	7382222435661122857	Video	Keyword	Dr. Wang, Cardiovascular	Healthcare professionals	13489776	Heart attacks at 12:31 and 19:38! Three risk factors family members must avoid! #WangXingScience #ManageSixHorsesDriveThreeCars #WangXingLife #HardcoreHealthScience #HardcoreHealthGuide	42833	2402	13615	28662	188	https://www.douyin.com/video/7382222435661122857	Western medicine	4	4		4	2	2		2	3	3		3	2024-06-20 17:00:00	413	https://www.douyin.com/user/MS4wLjABAAAA7svG5EB1INLdkgi2zkMb0VJAeysaGXsYkXqlZ4QLNi8	No	85601727832	MS4wLjABAAAA7svG5EB1INLdkgi2zkMb0VJAeysaGXsYkXqlZ4QLNi8	https://p3-pc-sign.douyinpic.com/obj/tos-cn-i-dy/2ee71554fc264a9c8209d58c26429f7c?lk3s=138a59ce&x-expires=1755759600&x-signature=Tt6%2BOhd7nYhMVUUa4R7OCwRFhtc%3D&from=327834062_large&s=PackSourceEnum_AWEME_DETAIL&se=false&sc=dynamic_cover&biz_tag=pcweb_cover&l=202508071532181E7E64E75BDB14C2DF82	False	188	Wang Xing Science, Harness Six Horses to Steer Three Chariots, Wang Xing Lifestyle, Hardcore Health Science Initiative, Hardcore Health Preservation Guide	False	False
1	88	7472956945037544756	Video	Keyword	Dr. Chang Shang (Chang Yidao), Cardiology	Healthcare professionals	207086	Are nitroglycerin and quick-acting rescue pills effective during acute myocardial infarction? #HeartAttack #SelfRescue #Aspirin #MedicalScience	58088	1901	53441	35520	100	https://www.douyin.com/video/7472956945037544756	Western medicine	3	3		3	2	2		2	3	3		3	2025-02-19 17:00:00	169	https://www.douyin.com/user/MS4wLjABAAAAgDpf4Oo7u8mVMnNGmRiAlWGi92xrVaVrrznOK9RsXh4	No	71661512790	MS4wLjABAAAAgDpf4Oo7u8mVMnNGmRiAlWGi92xrVaVrrznOK9RsXh4	https://p3-pc-sign.douyinpic.com/obj/tos-cn-i-0813/oMCcAjEteFFA9AUAInED2bfKQAkmgbYKADqcF9?lk3s=138a59ce&x-expires=1755759600&x-signature=7wzUT8TKNVVU8nEny%2FZoJ4B273g%3D&from=327834062_large&s=PackSourceEnum_AWEME_DETAIL&se=false&sc=dynamic_cover&biz_tag=pcweb_cover&l=20250807153227FB1B0A92D7EF57F8FDC1	False	100	Heart Attack, Self-Rescue, Aspirin, Medical Science Popularization	False	False
1	89	7456752307451989257	Video	Keyword	Dr. Yu Binhua	Healthcare professionals	2382349	Screen for heart attacks! Just two tests are needed—stop wasting money. #ShakeOutHealthKnowledge #HeartAttack #HeartAttackScreening #ECG #PhysicalExam	80397	2425	83057	26974	88	https://www.douyin.com/video/7456752307451989257	Western medicine	4	4		4	2	2		2	3	3		3	2025-01-06 18:49:16	213	https://www.douyin.com/user/MS4wLjABAAAAibJxTwHfJ6WzOOn6NFi5tvL4j7pDP9tAROr_qpZB5mw	No	554623529138398	MS4wLjABAAAAibJxTwHfJ6WzOOn6NFi5tvL4j7pDP9tAROr_qpZB5mw	https://p3-pc-sign.douyinpic.com/obj/tos-cn-i-dy/24c34efc39494bce8e70e554bf9f0f66?lk3s=138a59ce&x-expires=1755759600&x-signature=EzBq8xXFR7C5x4MMNYbvIbnuBMI%3D&from=327834062_large&s=PackSourceEnum_AWEME_DETAIL&se=false&sc=dynamic_cover&biz_tag=pcweb_cover&l=2025080715323502C5E16BDBA76C5CE848	False	88	Shake Out Health Knowledge Treasures, Heart Attack, Heart Attack Screening, Electrocardiogram, Physical Examination	False	False
1	90	7456752227319893260	Video	Keyword	Dr. Cao Qingye, Cardiovascular	Healthcare professionals	25257	In cases like this, even if the patient survives, the prognosis won't be great. Time is muscle, time is life. #HeartAttack #MyocardialInfarction #HealthScience #SharingHealthKnowledge	697	34	170	148	45	https://www.douyin.com/video/7456752227319893260	Western medicine	3	2	3	3	2	2		2	3	3		3	2025-01-07 17:29:00	212	https://www.douyin.com/user/MS4wLjABAAAAO2mzf0FCQG_xyb1Cuzkoh5geIxP3TqPQhlvwEVnQTSTz6GGssvuZuyL_r5gED_AA	No	2247037119373787	MS4wLjABAAAAO2mzf0FCQG_xyb1Cuzkoh5geIxP3TqPQhlvwEVnQTSTz6GGssvuZuyL_r5gED_AA	https://p3-pc-sign.douyinpic.com/obj/tos-cn-i-dy/ea40d885b8914685b918fa2337196b18?lk3s=138a59ce&x-expires=1755759600&x-signature=uHcoUJNxTbI%2F9OX8nuQ0lGEVBx8%3D&from=327834062_large&s=PackSourceEnum_AWEME_DETAIL&se=false&sc=dynamic_cover&biz_tag=pcweb_cover&l=20250807153244B9A34FEA42CCC074A972	False	45	Heart Attack, Myocardial Infarction, Health Science Popularization, Shake Out Health Knowledge Treasures	False	False
1	91	7422146274901658914	Images and Text	Keyword	Chen Yu, Cardiology	Healthcare professionals	4720	Acute Myocardial Infarction Emergency Protocol #CoronaryHeartDisease #AMI #HeartAttackProtocol	125	0	80	47	0	https://www.douyin.com/note/7422146274901658914	Western medicine	1	1		1	1	1		1	0	0		0	2024-10-05 12:38:31	306	https://www.douyin.com/user/MS4wLjABAAAA8GzXJM4aO1xsYvKiqumztOlisezqFswEEuS9Pfgl8Hk	No	66743702550	MS4wLjABAAAA8GzXJM4aO1xsYvKiqumztOlisezqFswEEuS9Pfgl8Hk	https://p3-pc-sign.douyinpic.com/tos-cn-i-0813/osNMPDA2QADvxSAAkAhEmBJAeIA9gAFMnBCj8f~noop.jpeg?biz_tag=pcweb_cover&from=327834062&lk3s=138a59ce&s=PackSourceEnum_AWEME_DETAIL&se=false&x-expires=1755759600&x-signature=Vb5xv0oeYKr5Bsip30YChaQgF08%3D	False	0	Coronary Heart Disease, Acute Myocardial Infarction, Myocardial Infarction Rescue Process	False	False
1	93	7491918406078319922	Video	Keyword	Dr. Yang Shiwei	Healthcare professionals	154856	How does a heart attack happen? #SharingHealthKnowledge #HeartAttack #Hypertension #Stroke	1782	37	357	220	124	https://www.douyin.com/video/7491918406078319922	Western medicine	3	3		3	2	2		2	3	3		3	2025-04-11 15:30:00	118	https://www.douyin.com/user/MS4wLjABAAAA5sbueUKFsKphykcZ5U8mt5ZfzVMOdtPxp9GLjMUTqp3RFD-eDHMjXS9wgK-OsHur	No	4152220525013395	MS4wLjABAAAA5sbueUKFsKphykcZ5U8mt5ZfzVMOdtPxp9GLjMUTqp3RFD-eDHMjXS9wgK-OsHur	https://p3-pc-sign.douyinpic.com/obj/tos-cn-i-dy/a9cebaafb2754e4bb26abe95159cf5c4?lk3s=138a59ce&x-expires=1755759600&x-signature=ez6oieLMTNxCgkIZtl9p7kLsP2g%3D&from=327834062_large&s=PackSourceEnum_AWEME_DETAIL&se=false&sc=dynamic_cover&biz_tag=pcweb_cover&l=20250807153306DF10052CCF8FD3030764	False	124	Shake Out Health Knowledge Treasures, Heart Attack, Hypertension, Cerebral Infarction	False	False
1	94	7164709324290395406	Video	Keyword	Dr. Li Rui, Traditional Chinese Medicine	Healthcare professionals	27643	#HeartAttack #MedicalScience #TCMDoctorLiRui	1410	410	408	1054	46	https://www.douyin.com/video/7164709324290395406	Traditional Chinese Medicine	2	2		2	1	2	2	2	2	2		2	2022-11-13 11:00:00	998	https://www.douyin.com/user/MS4wLjABAAAAKL2GTOTV3sJ5NO5SoTtyTVFYu3p0BKl4dbOfo8ADQkqJwLvDKHS5FViVlkJ2kls1	No	2098288461885871	MS4wLjABAAAAKL2GTOTV3sJ5NO5SoTtyTVFYu3p0BKl4dbOfo8ADQkqJwLvDKHS5FViVlkJ2kls1	https://p3-pc-sign.douyinpic.com/obj/tos-cn-p-0015/32baa86cf1d2419a8a0cb6260031651c?lk3s=138a59ce&x-expires=1755759600&x-signature=Z%2F8RGK18xLX0faf2Ys9k0WBMVPI%3D&from=327834062_large&s=PackSourceEnum_AWEME_DETAIL&se=false&sc=dynamic_cover&biz_tag=pcweb_cover&l=20250807153314DF10052CCF8FD3030BA3	False	46	Heart Attack, Medical Science Popularization, Traditional Chinese Medicine Li Rui	False	False
1	95	7523134523345734975	Video	Keyword	Dr. Zuo, Brain Care	Healthcare professionals	32462	Early warning signs of heart attack—be vigilant if you experience these symptoms #HeartAttack #SuddenDeath #HeartAttackWarnings #ChestTightnessChestPain #SharingHealthKnowledge	4821	340	3406	3171	40	https://www.douyin.com/video/7523134523345734975	Western medicine	3	3		3	2	2		2	2	2		2	2025-07-06 18:05:00	32	https://www.douyin.com/user/MS4wLjABAAAAzu6lCcB_fBozx8IO3H3Czro4YZiDugEGUofuO4LhetBG9gW-pGGLBymBoR1Yubv4	No	2527147153171180	MS4wLjABAAAAzu6lCcB_fBozx8IO3H3Czro4YZiDugEGUofuO4LhetBG9gW-pGGLBymBoR1Yubv4	https://p3-pc-sign.douyinpic.com/obj/tos-cn-i-dy/9cea2c6eb92b4d1491a6b5c4c7b36df9?lk3s=138a59ce&x-expires=1755759600&x-signature=BWDTFtfrkvN7%2FakS05FJjyh2%2FxM%3D&from=327834062_large&s=PackSourceEnum_AWEME_DETAIL&se=false&sc=dynamic_cover&biz_tag=pcweb_cover&l=202508071533220D98E9C302282712A746	False	40	Heart Attack, Sudden Death, Heart Attack Warning Signs, Chest Tightness and Pain, Shake Out Health Knowledge Treasures	False	False
1	97	7472317002896444706	Video	Keyword	Qin Mu Talks Heart	Healthcare professionals	34069	Two essential tests for heart attack screening #HeartAttack #HeartAttackScreening #MedicalScience #SharingHealthKnowledge	9778	735	13705	4229	48	https://www.douyin.com/video/7472317002896444706	Western medicine	3	3		3	2	2		2	3	3		3	2025-02-17 17:26:37	171	https://www.douyin.com/user/MS4wLjABAAAABu_dOWngPjFsJWUX9GRV8w27udOCCujxtynjefk9uMZDyFBWQPaSjiV21MYp8s1G	No	1867391599117368	MS4wLjABAAAABu_dOWngPjFsJWUX9GRV8w27udOCCujxtynjefk9uMZDyFBWQPaSjiV21MYp8s1G	https://p3-pc-sign.douyinpic.com/obj/tos-cn-i-dy/b6d2a9cd813248d6abaf1fbec69060f3?lk3s=138a59ce&x-expires=1755759600&x-signature=V7ZjYxoCOHIp7xD%2F1Dv%2FArSoKZQ%3D&from=327834062_large&s=PackSourceEnum_SEARCH&se=false&sc=dynamic_cover&biz_tag=pcweb_cover&l=202508071521070FFEF6DCA40FF5CDBCD3	False	48	Heart Attack, Heart Attack Screening, Medical Science Popularization, Shake Out Health Knowledge Treasures	False	False
1	98	7507480868987784507	Video	Keyword	Emergency® M.Doctor	Healthcare professionals	117311	All heart attacks have warning signs!	3032	284	698	570	155	https://www.douyin.com/video/7507480868987784507	Western medicine	3	3		3	2	2		2	3	3		3	2025-05-23 11:40:09	76	https://www.douyin.com/user/MS4wLjABAAAAtk4PTznGHZcyCLL0lR5fKZRBiuqeLb8mmTk1VmGuL2A	No	64434493351	MS4wLjABAAAAtk4PTznGHZcyCLL0lR5fKZRBiuqeLb8mmTk1VmGuL2A	https://p3-pc-sign.douyinpic.com/obj/tos-cn-i-0813c000-ce/oUhBJXY8VIAefA3yjz74vfAjngE8VEDAQEq7AF?lk3s=138a59ce&x-expires=1755759600&x-signature=Vtn9qg2OmWqBxdIpXfO3V5aeuxU%3D&from=327834062_large&s=PackSourceEnum_AWEME_DETAIL&se=false&sc=dynamic_cover&biz_tag=pcweb_cover&l=202508071533404934FF2C9E2028EA7ADF	False	155		False	False
1	99	7031464085183155463	Video	Keyword	Wei Zi, Forging Ahead in Medicine	Healthcare professionals	30782528	Myocardial infarction is affecting younger people. How to detect it early and provide proper first aid? #HowToSelfRescueAndSaveOthersDuringHeartAttack #HeartAttackTreatmentDay #MedicalScience #FirstAid	290783	7808	28889	72982	281	https://www.douyin.com/video/7031464085183155463	Western medicine	5	5		5	2	2		2	4	4		4	2021-11-19 18:00:00	1357	https://www.douyin.com/user/MS4wLjABAAAArpWodT3Pj5GRZkmJREQ9oT3EBk5nbGsIu80t-J854EU	No	96304083542	MS4wLjABAAAArpWodT3Pj5GRZkmJREQ9oT3EBk5nbGsIu80t-J854EU	https://p3-pc-sign.douyinpic.com/obj/tos-cn-p-0015/7fae62893e7349419bd14fa4aa417933?lk3s=138a59ce&x-expires=1755759600&x-signature=17LqReF%2BnFlJbs7sVoHiUQ6l3wQ%3D&from=327834062_large&s=PackSourceEnum_AWEME_DETAIL&se=false&sc=dynamic_cover&biz_tag=pcweb_cover&l=20250807153348FB1B0A92D7EF57F92996	False	281	How to Self-Rescue and Assist Others During a Heart Attack, Heart Attack Awareness Day, Medical Science Popularization, First Aid	False	False
1	100	7493825739536583977	Video	Keyword	Dr. Xiaochuan, Anzhen Hospital	Healthcare professionals	253540	Three exercises to prevent heart attacks and strokes—practice them at home. #FitnessRoutine #PickYourHealthPartnerOnTikTok #ShakeUpHealthKnowledge #UnlockYourSpringHealthChecklist #NationalHealthLiteracyCampaign	11102	231	14165	8276	23	https://www.douyin.com/video/7493825739536583977	Western medicine	2	2		2	2	2		2	1	1		1	2025-04-16 16:33:38	113	https://www.douyin.com/user/MS4wLjABAAAAlMofssZe6xQOBt9W_D4tWbTC_JVNtDlkSy9IblmkoTo	No	53269951164	MS4wLjABAAAAlMofssZe6xQOBt9W_D4tWbTC_JVNtDlkSy9IblmkoTo	https://p3-pc-sign.douyinpic.com/obj/tos-cn-i-dy/637057f43e1f4b598c991fb05656b636?lk3s=138a59ce&x-expires=1755759600&x-signature=NT9NPoPAqt3gFfB7p7h2fdhqOdg%3D&from=327834062_large&s=PackSourceEnum_AWEME_DETAIL&se=false&sc=dynamic_cover&biz_tag=pcweb_cover&l=202508071533563527A60FA70B0989E550	False	23	Fitness Routines, Pick Your Health Partner on TikTok, Unlock Health Knowledge Treasures, Complete Your Spring Wellness Checklist, National Health Literacy Initiative	False	False
1	101	7474544868921003304	Images and Text	Keyword	Brother Xiao Hui, Cardiology Department	Healthcare professionals	47950	Get these 5 tests if you feel heart discomfort. #Heart #Illness #Prevention #Health #HardcoreHealthScienceAction	3189	365	2358	891	0	https://www.douyin.com/note/7474544868921003304	Western medicine	3	3		3	2	2		2	2	2		2	2025-02-23 17:31:57	165	https://www.douyin.com/user/MS4wLjABAAAAGeJ7LLOnj-g2Lw3JZzI30k_HH9P2yPIRNvoAcDZegTBOK6wXTCC9xqz4onZttS_g	No	4356685572345432	MS4wLjABAAAAGeJ7LLOnj-g2Lw3JZzI30k_HH9P2yPIRNvoAcDZegTBOK6wXTCC9xqz4onZttS_g	https://p3-pc-sign.douyinpic.com/tos-cn-i-0813c001/oYA9Ei1LH7IyA6BwqgSZ6EPAArGrC9MuAIiPv~noop.jpeg?biz_tag=pcweb_cover&from=327834062&lk3s=138a59ce&s=PackSourceEnum_AWEME_DETAIL&se=false&x-expires=1755759600&x-signature=6tJKeUorDMPVtCmevTuLW9mRSes%3D	False	0	Heart, Illness, Prevention, Health, Hardcore Health Science Campaign	False	False
1	102	7168365812284198157	Video	Keyword	Dr. Wang, Heart Specialist	Healthcare professionals	1049698	Remember these 5 symptoms of a heart attack—early detection saves lives #HeartAttack #Health #Wellness #ScienceEducation @TikTokAssistant @TikTokCreatorCenter @ProfessorWang	36249	4134	17504	47368	83	https://www.douyin.com/video/7168365812284198157	Western medicine	3	3		3	2	2		2	3	3		3	2022-11-21 18:00:02	990	https://www.douyin.com/user/MS4wLjABAAAALID-wmoXoaBSuEFCRsM8d3O0Oxim6WbVMqTNmdQN7DggdYVo4i8gltW8nArK7AEX	No	2727230863576752	MS4wLjABAAAALID-wmoXoaBSuEFCRsM8d3O0Oxim6WbVMqTNmdQN7DggdYVo4i8gltW8nArK7AEX	https://p3-pc-sign.douyinpic.com/obj/tos-cn-i-dy/35fdf5dcc45d463d80b474d2631de970?lk3s=138a59ce&x-expires=1755759600&x-signature=K7ChkmEu7L7GTMiRpLXHPRJVI0E%3D&from=327834062_large&s=PackSourceEnum_AWEME_DETAIL&se=false&sc=dynamic_cover&biz_tag=pcweb_cover&l=20250807153409B9A34FEA42CCC074C59B	False	83	Heart Attack, Wellness, Health Preservation, Knowledge Dissemination	False	False
1	104	7509071615856282907	Images and Text	Keyword	Dr. Li Dong, Wholehearted Dedication	Healthcare professionals	28696	💔 Why do myocardial infarction patients suffer sudden death? 1️⃣ Malignant Arrhythmia When plaque ruptures in the coronary artery supplying the heart, it forms a blood clot that blocks the vessel, causing acute myocardial infarction. This disrupts the heart's electrical activity, triggering malignant arrhythmias like ventricular tachycardia or ventricular fibrillation. With the heart unable to pu…	55	0	7	1	0	https://www.douyin.com/note/7509071615856282907	Traditional Chinese Medicine	1	1		1	2	2		2	0	0		0	2025-05-27 18:33:13	72	https://www.douyin.com/user/MS4wLjABAAAAM5GFj0NvBBgQVCCzPu0Tq4mvHvjk5zD0oU0afEk7erk	No	72458770660	MS4wLjABAAAAM5GFj0NvBBgQVCCzPu0Tq4mvHvjk5zD0oU0afEk7erk	https://p3-pc-sign.douyinpic.com/tos-cn-i-0813c001/oAls0AIypABLgdAyEVAAC6u1ACiOeG5inAzMfA~noop.jpeg?biz_tag=pcweb_cover&from=327834062&lk3s=138a59ce&s=PackSourceEnum_AWEME_DETAIL&se=false&x-expires=1755759600&x-signature=9ViPl6CVXEOZRXHKfEL4u18pl5o%3D	False	0	Myocardial Infarction, Sudden Death, Malignant Arrhythmia	False	False
1	105	7405522986008055078	Video	Keyword	Mastery in the Heart	Healthcare professionals	13638561	Medical Basics Everyone Should Know	76949	3933	12812	19090	316	https://www.douyin.com/video/7405522986008055078	Western medicine	3	3		3	2	2		2	3	3		3	2024-08-21 17:31:36	351	https://www.douyin.com/user/MS4wLjABAAAAMqsBIZGfVFDWYE-Ll7MB7Dluw-2NczQA_aChqPye0qbcMgyGbHjpyBtGL55tGJ-k	No	3456462300646455	MS4wLjABAAAAMqsBIZGfVFDWYE-Ll7MB7Dluw-2NczQA_aChqPye0qbcMgyGbHjpyBtGL55tGJ-k	https://p3-pc-sign.douyinpic.com/obj/tos-cn-p-0015/o42NCF7nIFBLkDtAXALQi8Qe7UQkGBCeBeYQ9E?lk3s=138a59ce&x-expires=1755759600&x-signature=V5PBti%2BMaSBuzwT6UlxklC2RdA4%3D&from=327834062_large&s=PackSourceEnum_AWEME_DETAIL&se=false&sc=dynamic_cover&biz_tag=pcweb_cover&l=20250807153429EF11FEC47F31EDEB1552	True	316	Hardcore Health Education Initiative, Heed Your Doctor's Advice, Health Communication for the People, Doctor's Daily Life, Doctor-Patient Stories	False	False
1	106	7519430647144828200	Video	Keyword	Tangdu Hospital, Air Force Medical University	Healthcare institutions	20705	Same Heart Attack, Different Outcomes. Here's What You Need to Know About Heart Attacks...	121	4	9	17	217	https://www.douyin.com/video/7519430647144828200	Healthcare institutions	2	2		2	1	1		1	3	3		3	2025-06-30 07:00:00	38	https://www.douyin.com/user/MS4wLjABAAAAM6fs7Q1bnY48rSWnWAj8NFYC3YGV181kDI5H1dokD99ABcnHzNcy-Xu-CBF3Vo3B	No	3101053050697415	MS4wLjABAAAAM6fs7Q1bnY48rSWnWAj8NFYC3YGV181kDI5H1dokD99ABcnHzNcy-Xu-CBF3Vo3B	https://p3-pc-sign.douyinpic.com/obj/tos-cn-i-dy/cb781f6ae2d646748dffd21a08b610b8?lk3s=138a59ce&x-expires=1755759600&x-signature=TsiPgG0z7I2E3QmQvoQVsaMdghI%3D&from=327834062_large&s=PackSourceEnum_AWEME_DETAIL&se=false&sc=dynamic_cover&biz_tag=pcweb_cover&l=202508071534374DD49D230A3CB601D0FB	False	217		False	False
1	107	7457084008736804123	Video	Keyword	Compassionate Heart, Dr. Zhao Duo, Cardiothoracic Surgery	Healthcare professionals	87964	#HardcoreHealthScience #ListenToYourDoctor #HealthCommunicationForThePeople #DoctorLife #DoctorPatientStories	54973	1646	58351	15160	278	https://www.douyin.com/video/7457084008736804123	Western medicine	3	3		3	2	2		2	3	3		3	2025-01-07 16:14:46	212	https://www.douyin.com/user/MS4wLjABAAAAR_zkL8fMs4Lvx1D0we9Qe03Dgez8bmvfsohROoLGg8E	No	85004983870	MS4wLjABAAAAR_zkL8fMs4Lvx1D0we9Qe03Dgez8bmvfsohROoLGg8E	https://p9-pc-sign.douyinpic.com/obj/tos-cn-i-dy/f4ec22e51ae44df8a62b251695a1ff80?lk3s=138a59ce&x-expires=1755759600&x-signature=53WKMl5UPEDRcF%2Fgbs%2FlOegRO3M%3D&from=327834062_large&s=PackSourceEnum_AWEME_DETAIL&se=false&sc=dynamic_cover&biz_tag=pcweb_cover&l=20250807153445F14CB85B7CE1FCC613BC	False	278	Shake Out Health Knowledge Treasures, Health Education, Heart Disease, Myocardial Ischemia, Cardiothoracic Surgeon Zhao Duo	False	False
1	108	7500590631329402153	Images and Text	Keyword	Dr. Wang, Cardiac Catheterization Department	Healthcare professionals	10175	$b	138	13	94	15	0	https://www.douyin.com/note/7500590631329402153	Traditional Chinese Medicine	2	2		2	2	2		2	2	2		2	2025-05-04 22:02:32	95	https://www.douyin.com/user/MS4wLjABAAAAMdJkrsQJ7OhmfOeHHnnIU-HPY0o1mFoBz1DiFA7j2ONkU2px5dH6HceraONu-6Gp	No	4054654285260507	MS4wLjABAAAAMdJkrsQJ7OhmfOeHHnnIU-HPY0o1mFoBz1DiFA7j2ONkU2px5dH6HceraONu-6Gp	https://p3-pc-sign.douyinpic.com/tos-cn-i-0813c001/oMNFDf22AEKDI3cr2AogFCzXEk93AAeFAAZAqO~noop.jpeg?biz_tag=pcweb_cover&from=327834062&lk3s=138a59ce&s=PackSourceEnum_AWEME_DETAIL&se=false&x-expires=1755759600&x-signature=zMKV2TsJeYl%2FPtHEGRE9%2BWetaCE%3D	False	0		False	False
1	109	7467511457865829647	Video	Keyword	Dr. Du, Cardiovascular Specialist	Healthcare professionals	1025923	Prevent heart attacks with just two tests—no need to waste money! #ShakeUpHealthKnowledge #HeartAttack	14471	994	10359	3178	83	https://www.douyin.com/video/7467511457865829647	Western medicine	3	3		3	2	2		2	3	3		3	2025-02-04 18:48:25	184	https://www.douyin.com/user/MS4wLjABAAAAcFGk9PKkgBIqKzrmybqPt_YAMXmoFASTDFs1bf1HevM	No	93076683615	MS4wLjABAAAAcFGk9PKkgBIqKzrmybqPt_YAMXmoFASTDFs1bf1HevM	https://p3-pc-sign.douyinpic.com/obj/tos-cn-i-dy/a1153f416b2b4b0386e4282e968e48a1?lk3s=138a59ce&x-expires=1755759600&x-signature=a%2FCZOY3%2FcK45g8yA2LWYdDSPpPA%3D&from=327834062_large&s=PackSourceEnum_AWEME_DETAIL&se=false&sc=dynamic_cover&biz_tag=pcweb_cover&l=202508071534595BBCBE5F45DB0F5E6D39	False	83	Unlock Health Knowledge Treasures: Heart Attack	False	False
1	110	7484584960867732771	Video	Keyword	Department of Cardiovascular Surgery, Xuzhou First People's Hospital	Healthcare professionals	212746	Prevent heart attacks with these 2 tests—stop wasting money! #HeartAttack #ECG #PhysicalExam #XuzhouFirstPeople'sHospital #XuzhouFirstPeople'sHospitalCardiacVascularSurgery	125616	1523	45306	12104	43	https://www.douyin.com/video/7484584960867732771	Western medicine	2	2		2	2	2		2	2	2		2	2025-03-23 06:00:00	137	https://www.douyin.com/user/MS4wLjABAAAAULZr-pvBZOmJ_lTYmURiptfc55VhWRCEjwYgOJXhMxYlcUp8Kg4rzqOw1kR9hRIC	No	4466644344637194	MS4wLjABAAAAULZr-pvBZOmJ_lTYmURiptfc55VhWRCEjwYgOJXhMxYlcUp8Kg4rzqOw1kR9hRIC	https://p3-pc-sign.douyinpic.com/obj/tos-cn-i-0813c001/o8eiyAKA9QtA1CUfkGIA0tDnAzqFEAVpCgBtm3?lk3s=138a59ce&x-expires=1755759600&x-signature=aq352uRXTZ9aGvAXjKe9vvWaEws%3D&from=327834062_large&s=PackSourceEnum_AWEME_DETAIL&se=false&sc=dynamic_cover&biz_tag=pcweb_cover&l=20250807153511BF53F783F60F6C8DC77D	False	43	Heart Attack, ECG, Physical Exam, Xuzhou First People's Hospital, Xuzhou First People's Hospital Cardiovascular Surgery Department	False	False
1	111	7499031380576308514	Video	Keyword	Wang Changying, Cardiology, Second Affiliated Hospital of Shaanxi University	Healthcare professionals	22771	Learn to Read an ECG in 10 Seconds! #ECG #PickYourHealthPartnerOnTikTok #SharingHealthKnowledgeTreasures	76229	1387	125697	23427	10	https://www.douyin.com/video/7499031380576308514	Western medicine	2	2		2	2	2		2	2	2		2	2025-05-01 07:30:00	98	https://www.douyin.com/user/MS4wLjABAAAAclCvKUIITCG7EsBNPbU_58YnlxErZDYZpHuiEp6nT6A	No	505423447982717	MS4wLjABAAAAclCvKUIITCG7EsBNPbU_58YnlxErZDYZpHuiEp6nT6A	https://p3-pc-sign.douyinpic.com/obj/tos-cn-i-dy/9bffbc2c9af64762920ab227c9f19a3c?lk3s=138a59ce&x-expires=1755759600&x-signature=iQ99MTg4hYWqI5BUi0Odp5dxuUo%3D&from=327834062_large&s=PackSourceEnum_AWEME_DETAIL&se=false&sc=dynamic_cover&biz_tag=pcweb_cover&l=202508071535190EB5FB1F17B866777E1E	True	10	ECG, Find Your Health Partner on Douyin, Unlock Health Knowledge Treasures	False	False
1	112	7517565648264891683	Video	Keyword	Heartfelt Words of Virtue	Healthcare professionals	39010	If Your Heart Feels Unwell, These Two Tests Are Enough—Stop Wasting Money on Unnecessary Ones! #HeartHealth #PhysicalExam #ECG #SharingHealthKnowledgeTreasures #MedicalScience	39484	1217	16826	7931	60	https://www.douyin.com/video/7517565648264891683	Western medicine	2	2		2	2	2		2	2	2		2	2025-06-19 15:54:51	49	https://www.douyin.com/user/MS4wLjABAAAAJ7d_7Jt1xJw16WkymAA3VAHKVDlCrSovKB9wz2myMF0vLeAUI8sanh6nK6hirCvT	No	3490320535268377	MS4wLjABAAAAJ7d_7Jt1xJw16WkymAA3VAHKVDlCrSovKB9wz2myMF0vLeAUI8sanh6nK6hirCvT	https://p3-pc-sign.douyinpic.com/obj/tos-cn-i-dy/d658c343b9494d3da6330ef283695f9a?lk3s=138a59ce&x-expires=1755759600&x-signature=y1mX597HjhFu6khE6%2FwOGMBPViE%3D&from=327834062_large&s=PackSourceEnum_AWEME_DETAIL&se=false&sc=dynamic_cover&biz_tag=pcweb_cover&l=20250807153526BD8219747B3FD4CE2FDD	False	60	Heart Health, Physical Exam, ECG, Unlock Health Knowledge Treasures, Medical Science Popularization	False	False
1	113	7449255271622282550	Video	Keyword	Weizi, Forging Ahead on the Medical Path	Healthcare professionals	30782522	After a heart attack, he did these simple things and successfully saved himself! Thumbs up for medical science videos, thumbs up for science-sharing doctors! #NationalHealthLiteracyImprovement #HeartAttack #HowToSelfRescueAndRescueOthersDuringHeartAttack #MedicalScience #HardcoreHealthScienceAction	381814	5642	84526	131096	129	https://www.douyin.com/video/7449255271622282550	Western medicine	3	3		3	2	2		2	3	3		3	2024-12-17 18:00:00	233	https://www.douyin.com/user/MS4wLjABAAAArpWodT3Pj5GRZkmJREQ9oT3EBk5nbGsIu80t-J854EU	No	96304083542	MS4wLjABAAAArpWodT3Pj5GRZkmJREQ9oT3EBk5nbGsIu80t-J854EU	https://p3-pc-sign.douyinpic.com/obj/tos-cn-i-dy/e14e3eae12ad46af8dd215067a8a0add?lk3s=138a59ce&x-expires=1755759600&x-signature=InklvCLbxm3J33XuwiniCevHpgY%3D&from=327834062_large&s=PackSourceEnum_AWEME_DETAIL&se=false&sc=dynamic_cover&biz_tag=pcweb_cover&l=2025080715353401CD419FF4B1858EB3C4	False	129	National Health Literacy Initiative, Heart Attack, How to Self-Rescue and Assist Others During a Heart Attack, Medical Science Popularization, Hardcore Health Science Action	False	False
1	114	7533107344876637491	Video	Keyword	Xu Wenbin, Orthopedics, Zhejiang University Sir Run Run Shaw Hospital	Healthcare professionals	5025923	How's your little heart doing? Which of these summer habits that are good for your heart have you and your partner adopted? #DrXuWenbin #SummerHealthPreservation #HeartAttack	23326	661	1936	1593	142	https://www.douyin.com/video/7533107344876637491	Western medicine	2	3		3	2	2		2	3	3		3	2025-07-31 18:00:00	7	https://www.douyin.com/user/MS4wLjABAAAAqyPFrzb6QrEkUbfzvcaOJJox8LQy3aQGFcXaZWVoVa-VpAVyYPNwMiy8zvzEL9kn	No	2784396596750267	MS4wLjABAAAAqyPFrzb6QrEkUbfzvcaOJJox8LQy3aQGFcXaZWVoVa-VpAVyYPNwMiy8zvzEL9kn	https://p3-pc-sign.douyinpic.com/obj/tos-cn-i-dy/34b23fd02334411498f7958fe8163b07?lk3s=138a59ce&x-expires=1755759600&x-signature=twB2lRQv85ksYWcMCUTGrUM2RVs%3D&from=327834062_large&s=PackSourceEnum_AWEME_DETAIL&se=false&sc=dynamic_cover&biz_tag=pcweb_cover&l=2025080715354363F7CE17238510E8CAC1	False	142	Dr. Xu Wenbin, Summer Wellness, Heart Attack	False	False
1	115	7392163679518706982	Video	Keyword	Dr. Yang Shiwei	Healthcare professionals	154856	What is myocardial infarction? What are its symptoms? #MedicalCreatorTrainingProgram #HardcoreHealthScienceAction #HealthScience #MyocardialInfarction #MedicalScience	1077	60	113	87	165	https://www.douyin.com/video/7392163679518706982	Western medicine	3	3		3	2	2		2	3	3		3	2024-07-18 14:30:00	385	https://www.douyin.com/user/MS4wLjABAAAA5sbueUKFsKphykcZ5U8mt5ZfzVMOdtPxp9GLjMUTqp3RFD-eDHMjXS9wgK-OsHur	No	4152220525013395	MS4wLjABAAAA5sbueUKFsKphykcZ5U8mt5ZfzVMOdtPxp9GLjMUTqp3RFD-eDHMjXS9wgK-OsHur	https://p3-pc-sign.douyinpic.com/obj/tos-cn-i-dy/37a6953f483048de820261a6c9c33946?lk3s=138a59ce&x-expires=1755759600&x-signature=eP8%2FA%2FEwaq4xOuVYhCJH9CXTvx0%3D&from=327834062_large&s=PackSourceEnum_AWEME_DETAIL&se=false&sc=dynamic_cover&biz_tag=pcweb_cover&l=20250807153551735A6DF30F691F8521F6	False	165	Medical Creator Excellence Program, Hardcore Health Science Action, Health Science Popularization, Myocardial Infarction, Medical Science Popularization	False	False
1	117	7103742423037152525	Video	Keyword	Dr. Wang, the Cheerful One	Healthcare professionals	1049700	Did you know constipation is one of the five common triggers for heart attacks? #DidYouKnow #HeartAttack #MedicalScience @DouyinAssistant @DOU+Assistant	2049	57	739	2097	126	https://www.douyin.com/video/7103742423037152525	Western medicine	3	3		3	2	2		2	3	3		3	2022-06-02 12:00:01	1162	https://www.douyin.com/user/MS4wLjABAAAALID-wmoXoaBSuEFCRsM8d3O0Oxim6WbVMqTNmdQN7DggdYVo4i8gltW8nArK7AEX	No	2727230863576752	MS4wLjABAAAALID-wmoXoaBSuEFCRsM8d3O0Oxim6WbVMqTNmdQN7DggdYVo4i8gltW8nArK7AEX	https://p9-pc-sign.douyinpic.com/obj/tos-cn-p-0015/fa81b691e4f24d52acc1b88f3123fb9b?lk3s=138a59ce&x-expires=1755759600&x-signature=R%2FOp3P4uBtr9VK2Cg8gEMcU275Y%3D&from=327834062_large&s=PackSourceEnum_AWEME_DETAIL&se=false&sc=dynamic_cover&biz_tag=pcweb_cover&l=202508071536086F9B8F6DD219E6FF32D3	False	126	Knowledge Boost, Heart Attack, Medical Science Popularization	False	False
1	118	7504484319801462067	Video	Keyword	Yang Zufu, Cardiovascular and Cerebrovascular	Healthcare professionals	704265	What to Do When a Heart Attack Strikes?	280	16	75	26	143	https://www.douyin.com/video/7504484319801462067	Western medicine	2	2		2	2	2		2	3	3		3	2025-05-15 09:54:34	84	https://www.douyin.com/user/MS4wLjABAAAADdUDVQkeEDd71ApZVZiOc6E_BFhdKEWqf6TnQ4ZfqMGlRXdHnAWBlyZeDMn13O6J	No	4376495278008007	MS4wLjABAAAADdUDVQkeEDd71ApZVZiOc6E_BFhdKEWqf6TnQ4ZfqMGlRXdHnAWBlyZeDMn13O6J	https://p3-pc-sign.douyinpic.com/obj/tos-cn-i-dy/daec90a561ff429298742a24fe4b6bd1?lk3s=138a59ce&x-expires=1755759600&x-signature=xyRE8UL4ktEHjs%2Fb8y7qy7dp6Wc%3D&from=327834062_large&s=PackSourceEnum_AWEME_DETAIL&se=false&sc=dynamic_cover&biz_tag=pcweb_cover&l=202508071536156F9B8F6DD219E6FF36E5	True	143	Health Science Popularization, Cardiovascular	False	False
1	119	7409247634524802316	Video	Keyword	Dr. Liu Bei, Cardiology, Shanghai Yixin Hospital	Healthcare professionals	17962	What to Do When a Heart Attack Strikes?	150	5	51	26	102	https://www.douyin.com/video/7409247634524802316	Western medicine	2	2		2	1	2	2	2	2	2		2	2024-08-31 18:25:08	341	https://www.douyin.com/user/MS4wLjABAAAAx0cc4BbFWLqQhbnYIIhXG-YC5iP8zJW-kD-x_c9UbDySOG_QdADYw02bpXnoazwC	No	3711540545985614	MS4wLjABAAAAx0cc4BbFWLqQhbnYIIhXG-YC5iP8zJW-kD-x_c9UbDySOG_QdADYw02bpXnoazwC	https://p9-pc-sign.douyinpic.com/obj/tos-cn-p-0015/osWpGgHgMch7dC3aAQ8wAfGpeX3zeNBBKPQ7Zl?lk3s=138a59ce&x-expires=1755759600&x-signature=JQwRjvbuBdGyFtpdgb7eTYkXrR8%3D&from=327834062_large&s=PackSourceEnum_AWEME_DETAIL&se=false&sc=dynamic_cover&biz_tag=pcweb_cover&l=202508071536235A50FAC6AAC755FDA48F	False	102	Myocardial Infarction, Coronary Heart Disease, Hardcore Health Science Action	False	False
1	120	7533052937816395044	Video	Keyword	Mr. Gao Kejian, Nationally Renowned Veteran TCM Physician	Healthcare professionals	930017	#HealthScience #Cardiovascular	751	28	307	136	155	https://www.douyin.com/video/7533052937816395044	Traditional Chinese Medicine	3	3		3	2	2		2	2	2		2	2025-07-30 08:00:00	8	https://www.douyin.com/user/MS4wLjABAAAAopk016m1_bFSCsdVvBvGqp96oHZBUBl7cPJZ0WPbWmw	No	704153879057422	MS4wLjABAAAAopk016m1_bFSCsdVvBvGqp96oHZBUBl7cPJZ0WPbWmw	https://p3-pc-sign.douyinpic.com/obj/tos-cn-i-dy/69d4417d40cb4b7f90bcff6bbc5b93ab?lk3s=138a59ce&x-expires=1755759600&x-signature=IyjboSBDo8cL4u5v0fHV7sL%2Bm30%3D&from=327834062_large&s=PackSourceEnum_AWEME_DETAIL&se=false&sc=dynamic_cover&biz_tag=pcweb_cover&l=2025080715363063F7CE17238510E8E519	False	155	Aspirin, Cardiovascular Disease Director Gao Kejian, Vascular Plaque, Vascular Blockage, Health Science Popularization	False	False
1	121	7461464476068351266	Video	Keyword	Yangxin County People's Hospital	Healthcare institutions	6589	How Does Acute Myocardial Infarction Occur?	12	2	1	0	117	https://www.douyin.com/video/7461464476068351266	Healthcare institutions	2	2		2	1	1		1	2	2		2	2025-01-19 11:37:18	200	https://www.douyin.com/user/MS4wLjABAAAAFh-K-BVgPn8VgvxgaROofqLJ55pNoY4IAp724y-fsxC2gFGomuz37fUFwCtwRCYr	No	1099952443368879	MS4wLjABAAAAFh-K-BVgPn8VgvxgaROofqLJ55pNoY4IAp724y-fsxC2gFGomuz37fUFwCtwRCYr	https://p3-pc-sign.douyinpic.com/obj/tos-cn-i-dy/99026a2bedd24317b79427111b604b51?lk3s=138a59ce&x-expires=1755759600&x-signature=wKEffO7pjgMQonZZMz7PK8eG%2BCA%3D&from=327834062_large&s=PackSourceEnum_AWEME_DETAIL&se=false&sc=dynamic_cover&biz_tag=pcweb_cover&l=2025080715363835F373F7A2F60C7FCBDB	True	117		False	False
1	122	7513846844565310771	Video	Keyword	Big Ji Brother	Healthcare professionals	20448	#MyocardialInfarction #CoronaryHeartDisease #HardcoreHealthScienceAction	40	8	5	4	436	https://www.douyin.com/video/7513846844565310771	Western medicine	3	3		3	2	2		2	3	3		3	2025-06-09 15:24:02	59	https://www.douyin.com/user/MS4wLjABAAAAQ9mdnFak-j64nivvtWwyeVIz32L59L-azvNuhpefds9CJ_-s5KP31Lg8trnvzrSB	No	2119464641374494	MS4wLjABAAAAQ9mdnFak-j64nivvtWwyeVIz32L59L-azvNuhpefds9CJ_-s5KP31Lg8trnvzrSB	https://p3-pc-sign.douyinpic.com/obj/tos-cn-i-dy/ae9012ca5a36405c80970031f4543375?lk3s=138a59ce&x-expires=1755759600&x-signature=CPHBIoExaGqjMx8ElA2UPTbkjZ4%3D&from=327834062_large&s=PackSourceEnum_AWEME_DETAIL&se=false&sc=dynamic_cover&biz_tag=pcweb_cover&l=202508071536477DEBCA7F923F4BF93A37	True	436	Acute myocardial infarction, cardiogenic shock, interventional procedures	False	False
1	123	7525696445597453606	Video	Keyword	Cui Kaijun, Cardiology, West China Hospital	Healthcare professionals	27027	Why Is Aspirin Called a Miracle Drug? What Side Effects Does Long-Term Use Cause? #Aspirin #CardiovascularDr Gao Kejian #VascularPlaque #VascularOcclusion #HealthEducation	189	15	27	13	81	https://www.douyin.com/video/7525696445597453606	Western medicine	1	2	2	2	2	2		2	3	2	3	3	2025-07-13 17:05:00	25	https://www.douyin.com/user/MS4wLjABAAAA4m8Wc9qd7fISIl9R7SxGkoJPd0lHEBLgCBm8u0RaWVM	No	74050570408	MS4wLjABAAAA4m8Wc9qd7fISIl9R7SxGkoJPd0lHEBLgCBm8u0RaWVM	https://p3-pc-sign.douyinpic.com/obj/tos-cn-i-dy/8ce3f68d96314f98b33ceabc0d3d6783?lk3s=138a59ce&x-expires=1755759600&x-signature=YVoNzeXgYR%2FrnaQeUejYTGp51hE%3D&from=327834062_large&s=PackSourceEnum_AWEME_DETAIL&se=false&sc=dynamic_cover&biz_tag=pcweb_cover&l=202508071536550518B6BB1893FA0935E6	True	81	Medical science communication, myocardial infarction	False	False
1	124	7324616279455747382	Video	Keyword	Skilled in the Heart	Healthcare professionals	13638556	What is myocardial infarction? What are its symptoms?	432318	16512	82355	197222	256	https://www.douyin.com/video/7324616279455747382	Western medicine	4	4		4	2	2		2	4	4		4	2024-01-16 19:00:00	569	https://www.douyin.com/user/MS4wLjABAAAAMqsBIZGfVFDWYE-Ll7MB7Dluw-2NczQA_aChqPye0qbcMgyGbHjpyBtGL55tGJ-k	No	3456462300646455	MS4wLjABAAAAMqsBIZGfVFDWYE-Ll7MB7Dluw-2NczQA_aChqPye0qbcMgyGbHjpyBtGL55tGJ-k	https://p3-pc-sign.douyinpic.com/obj/tos-cn-i-dy/e9f03bf825504da1af9ed65c55f1d0ca?lk3s=138a59ce&x-expires=1755759600&x-signature=Ex39PTK6Caa1S3ZXh6TrC73KMSM%3D&from=327834062_large&s=PackSourceEnum_AWEME_DETAIL&se=false&sc=dynamic_cover&biz_tag=pcweb_cover&l=20250807153709D4EE4C564BDE7A5FEFFE	False	252	Hardcore Health Science Initiative, Health Communication for the People, Medical Science Communication, Hypertension Alert, Aortic dissection	False	False
1	126	7530214038173797690	Video	Keyword	Dr. Tang, Cardiovascular	Healthcare professionals	2278992	Early reperfusion is crucial for acute myocardial infarction. With high incidence and severe consequences, prompt treatment is essential. #AcuteMyocardialInfarction #CardiacShock #Interventional	3036	85	1264	534	165	https://www.douyin.com/video/7530214038173797690	Traditional Chinese Medicine	3	3		3	2	2		2	4	4		4	2025-07-23 17:56:24	15	https://www.douyin.com/user/MS4wLjABAAAAlub8l_vqJBSKRgvFdfgFUjXb8tsEWzTydFzmPbjCwwE	No	105232395209	MS4wLjABAAAAlub8l_vqJBSKRgvFdfgFUjXb8tsEWzTydFzmPbjCwwE	https://p3-pc-sign.douyinpic.com/obj/tos-cn-i-0813c000-ce/oAiJAORQBf3GSEQYgP84WeIOLBA7EAAdeQvoAI?lk3s=138a59ce&x-expires=1755759600&x-signature=zTsQF%2FVm5L%2BDsO0TmRPAg7djn0M%3D&from=327834062_large&s=PackSourceEnum_AWEME_DETAIL&se=false&sc=dynamic_cover&biz_tag=pcweb_cover&l=2025080715372524E004ADCBDFF8CE310A	False	165	Heart attack, myocardial infarction, sudden cardiac death, Unlocking Health Knowledge Treasures, Health Science Communication with Real Insights	False	False
1	128	7533072451560000803	Video	Keyword	Dr. Li Hui	Healthcare professionals	5019	Understanding myocardial infarction! #MedicalScience #MyocardialInfarction	208	33	76	39	514	https://www.douyin.com/video/7533072451560000803	Western medicine	3	3		3	2	2		2	3	3		3	2025-07-31 10:48:32	7	https://www.douyin.com/user/MS4wLjABAAAAvKC0vjJeUXXJd2bhn32ehk8IoZZv7Sm5E0IBwk9rGVABmFr_BcN_zRHDdn951t9K	No	7483541905134584890	MS4wLjABAAAAvKC0vjJeUXXJd2bhn32ehk8IoZZv7Sm5E0IBwk9rGVABmFr_BcN_zRHDdn951t9K	https://p3-pc-sign.douyinpic.com/obj/tos-cn-p-0015/oMFfWixSAY9ewB8SIo2Aw5cIqPiAR0JCgCBKId?lk3s=138a59ce&x-expires=1755759600&x-signature=vScQYIyp%2Fx1t1P4bVtYz8JjSTRU%3D&from=327834062_large&s=PackSourceEnum_AWEME_DETAIL&se=false&sc=dynamic_cover&biz_tag=pcweb_cover&l=20250807153742F83DB8250C17E7FF2731	True	514	Medical Health Content Creation Bootcamp, Just Want to Tell It Like It Is, Grow Your TikTok Following and Go Viral	False	False
1	129	7361706194492296475	Video	Keyword	Peng Brother Talks Health	Healthcare professionals	1760319	Hypertension Alert: A Condition More Dangerous Than Heart Attack. Two Real Cases—One Fatal, One Disabling—Due to Neglecting This Critical Factor. #HardcoreHealthScience #HealthCommunicationForThePeople #MedicalScience #HypertensionWarning #AorticDissection	12892	312	6790	3640	585	https://www.douyin.com/video/7361706194492296475	Western medicine	4	4		4	2	2		2	4	4		4	2024-04-25 15:40:14	469	https://www.douyin.com/user/MS4wLjABAAAAh2B7trliOYhbf7cKwsIneMM5Pt1aMDfgr0ldTByOBNg	No	93194918986	MS4wLjABAAAAh2B7trliOYhbf7cKwsIneMM5Pt1aMDfgr0ldTByOBNg	https://p3-pc-sign.douyinpic.com/obj/tos-cn-i-pk90l89vgd/b95e463a0515490d9059dc10adf116c9?lk3s=138a59ce&x-expires=1755759600&x-signature=pxA6%2BbMb2HagphA3J0idBcD2Emg%3D&from=327834062_large&s=PackSourceEnum_AWEME_DETAIL&se=false&sc=dynamic_cover&biz_tag=pcweb_cover&l=202508071537515A50FAC6AAC755FDCB9D	True	585	Myocardial infarction, early signs of myocardial infarction, hypertension	False	False
1	131	7401456221007400230	Video	Keyword	Crane Standing in Mist and Rain	Healthcare professionals	8909947	It's shocking that some people suffer a heart attack without realizing it, missing the critical window for treatment. Remember these five major warning signs of myocardial infarction! #MyocardialInfarction #MedicalScience #HardcoreHealthScienceCampaign #Angina #Anxiety	313057	6706	89824	105456	179	https://www.douyin.com/video/7401456221007400230	Western medicine	4	4		4	2	2		2	4	4		4	2024-08-18 18:00:00	354	https://www.douyin.com/user/MS4wLjABAAAAlqMWEIOHEw_E8NtbojZsUS8t4Jr2omQ5cLOsULnAeR1e3BRg0ZkUaxlKAL8IBZZU	No	1503766310553284	MS4wLjABAAAAlqMWEIOHEw_E8NtbojZsUS8t4Jr2omQ5cLOsULnAeR1e3BRg0ZkUaxlKAL8IBZZU	https://p3-pc-sign.douyinpic.com/obj/tos-cn-i-dy/6618f4efaf3b457f8549b558bc8d4047?lk3s=138a59ce&x-expires=1755759600&x-signature=0sBJJA5tLAlqMP9lH0430xe8IYA%3D&from=327834062_large&s=PackSourceEnum_AWEME_DETAIL&se=false&sc=dynamic_cover&biz_tag=pcweb_cover&l=20250807153800F130AB91606EA5CD4C76	False	179	Myocardial infarction, medical science communication, hardcore health literacy campaign, angina pectoris, anxiety	False	False
1	133	7530191108739960127	Video	Keyword	Guard the Heart to Achieve Greatness	Healthcare professionals	1428	To avoid heart attacks and strokes this summer, steer clear of these 6 things and commit to these 4 habits. #CoronaryHeartDisease #HeartAttack #Stroke #MedicalScience #SharingHealthKnowledge	2024	160	1224	1215	206	https://www.douyin.com/video/7530191108739960127	Western medicine	4	4		4	2	2		2	3	3		3	2025-07-23 18:28:00	15	https://www.douyin.com/user/MS4wLjABAAAA08Logtt_FZUIXuxWa7gyYkWmZ1vuYB8rG0cIMyLRoc_34eU4Q7mlClu6S3eU169s	No	1471581293906068	MS4wLjABAAAA08Logtt_FZUIXuxWa7gyYkWmZ1vuYB8rG0cIMyLRoc_34eU4Q7mlClu6S3eU169s	https://p3-pc-sign.douyinpic.com/obj/tos-cn-i-dy/f45c39f8245c44e5b97a4effd41bd4a3?lk3s=138a59ce&x-expires=1755759600&x-signature=nIgiaFUPoiAwKXFFHtDT6WijXww%3D&from=327834062_large&s=PackSourceEnum_AWEME_DETAIL&se=false&sc=dynamic_cover&biz_tag=pcweb_cover&l=20250807153816D22A655A4546B0D2763E	True	206	Coronary heart disease, heart attack, cerebral infarction, medical science communication, uncover health knowledge treasures	False	False
1	134	7461112782763740479	Video	Keyword	Weizi, Forging Ahead on the Medical Path	Healthcare professionals	30782523	Heart attack warning signs can appear up to a week in advance—be alert to this type of chest pain! #NationalHealthLiteracy #ChestPain #HeartAttack #HeartAttackWarningSigns #SharingHealthKnowledge	255502	11872	69585	117271	236	https://www.douyin.com/video/7461112782763740479	Western medicine	4	4		4	2	2		2	4	4		4	2025-01-18 16:00:00	201	https://www.douyin.com/user/MS4wLjABAAAArpWodT3Pj5GRZkmJREQ9oT3EBk5nbGsIu80t-J854EU	No	96304083542	MS4wLjABAAAArpWodT3Pj5GRZkmJREQ9oT3EBk5nbGsIu80t-J854EU	https://p3-pc-sign.douyinpic.com/obj/tos-cn-i-dy/3447f3811e8040bea6b28ce77f618f96?lk3s=138a59ce&x-expires=1755759600&x-signature=%2FBfWb%2F1JRnvFB8QsNmesB6dNFgc%3D&from=327834062_large&s=PackSourceEnum_AWEME_DETAIL&se=false&sc=dynamic_cover&biz_tag=pcweb_cover&l=202508071538255A50FAC6AAC755FDDCEF	False	236	National health literacy enhancement, chest pain, heart attack, early signs of heart attack, uncover health knowledge treasures	False	False
1	135	7299275391875910964	Video	Keyword	Sun Hongtao	Healthcare professionals	811744	What is coronary heart disease? #CoronaryHeartDisease #LearnSomethingNew #ScienceEducation	4936	250	1240	2382	42	https://www.douyin.com/video/7299275391875910964	Western medicine	3	3		3	2	2		2	1	1		1	2023-11-22 12:00:00	624	https://www.douyin.com/user/MS4wLjABAAAAud8xhh7B1pTWRrRMA9i9Vb44PvLyowrv1RHunROKiOY	No	105268587409	MS4wLjABAAAAud8xhh7B1pTWRrRMA9i9Vb44PvLyowrv1RHunROKiOY	https://p3-pc-sign.douyinpic.com/obj/tos-cn-i-dy/333407f85d4c4fb1a7218d815672b4d2?lk3s=138a59ce&x-expires=1755759600&x-signature=1AD3DNlSDxt4YvFublqF4dIWTWI%3D&from=327834062_large&s=PackSourceEnum_AWEME_DETAIL&se=false&sc=dynamic_cover&biz_tag=pcweb_cover&l=20250807153835900D7C133A3B1317ED68	False	42	Coronary heart disease, knowledge expansion, science communication	False	False
1	137	7275264560792194361	Video	Keyword	Cardiovascular Medicine—Wang Beilei	Healthcare professionals	411779	Man collapses from sudden heart attack while using phone! # Hot News Event #HeartAttack #MedicalScience #HealthScience	11397	1968	2177	4689	5	https://www.douyin.com/video/7275264560792194361	Western medicine	3	3		3	2	2		2	2	2		2	2023-09-05 17:02:33	702	https://www.douyin.com/user/MS4wLjABAAAAxFKiuvpb4FJuaCqQXSgMCzsmZ-pSqiXBBSmwFL8aJsODCg4hGYVaRv-Zr2uUAq87	No	2387793262951975	MS4wLjABAAAAxFKiuvpb4FJuaCqQXSgMCzsmZ-pSqiXBBSmwFL8aJsODCg4hGYVaRv-Zr2uUAq87	https://p3-pc-sign.douyinpic.com/obj/tos-cn-i-dy/c678c07cf4174391b7d898695ecb5d4d?lk3s=138a59ce&x-expires=1755759600&x-signature=XlfPl1kFPkouCWqacZvSrzBQOls%3D&from=327834062_large&s=PackSourceEnum_AWEME_DETAIL&se=false&sc=dynamic_cover&biz_tag=pcweb_cover&l=202508071538528FBA981709D223CC51FA	False	5	Hot news events, heart attack, medical science popularization, health science popularization	False	False
1	138	7518131937505004838	Video	Keyword	Dr. Wang, Cardiovascular Surgery	Healthcare professionals	285071	What is ventricular septal perforation after acute myocardial infarction? How is it treated? What are the outcomes? #VentricularSeptalPerforation #AcuteMyocardialInfarction #CoronaryHeartDisease #VentricularSeptalPerforationRepair #VentricularSeptalPerforationSurgery	1178	73	572	191	762	https://www.douyin.com/video/7518131937505004838	Western medicine	3	3		3	2	2		2	4	4		4	2025-06-25 10:10:00	43	https://www.douyin.com/user/MS4wLjABAAAAn-un1XPbrbY7nVYK6WRl-SDA-diuicMb382jIlmbUFw	No	66667884788	MS4wLjABAAAAn-un1XPbrbY7nVYK6WRl-SDA-diuicMb382jIlmbUFw	https://p3-pc-sign.douyinpic.com/obj/tos-cn-i-dy/bb3a0f1540384a0f8289a19556e84361?lk3s=138a59ce&x-expires=1755759600&x-signature=E%2BUauJwe3w%2F%2BUD1nlpKuq6stijc%3D&from=327834062_large&s=PackSourceEnum_AWEME_DETAIL&se=false&sc=dynamic_cover&biz_tag=pcweb_cover&l=20250807153900258992734F1ED76D479A	True	762	Ventricular septal perforation, acute myocardial infarction, coronary heart disease, ventricular septal perforation repair, ventricular septal perforation surgery	False	False
1	140	7517637492581944635	Video	Keyword	Puren Heart Protection Master	Healthcare professionals	575	Heart attacks can be deceiving; 41-year-old man sought medical help 8 hours after heart attack, unfortunately left with heart failure complications. #MedicalScience # Health Education #CoronaryHeartDisease #MyocardialInfarction #YoungAdults	749	757	242	179	53	https://www.douyin.com/video/7517637492581944635	Western medicine	2	2		2	2	2		2	3	3		3	2025-06-19 20:32:59	49	https://www.douyin.com/user/MS4wLjABAAAAJWPPPDWGiIrv3yhk9saeGPsglTDSUOVn0T0Mw7FYWyQ	No	111152691879	MS4wLjABAAAAJWPPPDWGiIrv3yhk9saeGPsglTDSUOVn0T0Mw7FYWyQ	https://p3-pc-sign.douyinpic.com/obj/tos-cn-p-0015c000-ce/oI8FQACeIB9eZMyHcf9HUIAMo3sAJD14VDEwAE?lk3s=138a59ce&x-expires=1755759600&x-signature=ZI3TBkLYk3hbPqESc40ctqP13eQ%3D&from=327834062_large&s=PackSourceEnum_AWEME_DETAIL&se=false&sc=dynamic_cover&biz_tag=pcweb_cover&l=20250807153916B8772F57E71EFB004D57	False	53	Medical science popularization, health science popularization, myocardial infarction, young people	False	False
1	141	7529738210637827382	Video	Keyword	Zhejiang University Fourth Affiliated Hospital	Healthcare institutions	12547	Sudden death risk looms, but patient's phone goes unanswered 😨 Reporting critical values, Zhejiang University Fourth Hospital launches citywide search with police #HeartwarmingPositiveEnergy #DoctorLife #LifeThreatening #MyocardialInfarction	1361	110	135	184	54	https://www.douyin.com/video/7529738210637827382	Healthcare institutions	3	3		3	1	1		1	3	3		3	2025-07-22 11:10:01	16	https://www.douyin.com/user/MS4wLjABAAAA_VjdPUbn7n8PA8Ws-rWxzekLlbTXQc81b1X7fQtONpL7x8XjPOD2xcm5wzDpK6h4	No	1701691345076940	MS4wLjABAAAA_VjdPUbn7n8PA8Ws-rWxzekLlbTXQc81b1X7fQtONpL7x8XjPOD2xcm5wzDpK6h4	https://p3-pc-sign.douyinpic.com/obj/tos-cn-i-dy/6a50fca95fe5429dbb271a64924dd35f?lk3s=138a59ce&x-expires=1755759600&x-signature=tXPaddGfHYqGbDN4XYdf0tNqaDE%3D&from=327834062_large&s=PackSourceEnum_AWEME_DETAIL&se=false&sc=dynamic_cover&biz_tag=pcweb_cover&l=202508071539244A42D03558CA2865DD56	False	54	Heartwarming positive energy, doctor's daily life, life-threatening, myocardial infarction	False	False
1	142	7518309452559289654	Video	Keyword	Dr. Dai Cong	Healthcare professionals	18372	33-year-old man experiences chest pain—turns out to be a heart attack #LifeDocumentary #Doctor #ChestPain #HeartAttack #MyTikTokLifeDiary	3138	600	981	287	20	https://www.douyin.com/video/7518309452559289654	Western medicine	2	2		2	2	2		2	2	2		2	2025-06-21 18:00:00	47	https://www.douyin.com/user/MS4wLjABAAAA-ABcboOSqZZ6TTSwarMiL19nwvsobLrjvcXcx8b36Lo	No	97791539120	MS4wLjABAAAA-ABcboOSqZZ6TTSwarMiL19nwvsobLrjvcXcx8b36Lo	https://p3-pc-sign.douyinpic.com/obj/tos-cn-p-0015/o4tjDAe3ErQDQz7yBFAvQqLI41jeGQsUGfBMCb?lk3s=138a59ce&x-expires=1755759600&x-signature=iJehOGhOk%2FHhDKh2SyXm90WjGyE%3D&from=327834062_large&s=PackSourceEnum_AWEME_DETAIL&se=false&sc=dynamic_cover&biz_tag=pcweb_cover&l=20250807153933D26536CDA262DDDE3438	False	20	Documenting life, doctor, chest pain, heart attack, my TikTok life diary	False	False
1	144	7496453991225150757	Video	Keyword	Uncle Wei the Physician	Healthcare professionals	120552	Angina vs. Heart Attack: What's the Difference? How to Treat Them? #Angina #HeartAttack #FourthGenerationLoloxBloodPressureMedicine #SharingHealthKnowledge #Aspirin	2374	149	1363	1511	70	https://www.douyin.com/video/7496453991225150757	Western medicine	3	3		3	2	2		2	3	3		3	2025-04-23 18:30:21	106	https://www.douyin.com/user/MS4wLjABAAAAx1ly0dqE0fs2Kh1R-UTz4wpTUwCb_M6AptQBPN_-5CU	No	110089382239	MS4wLjABAAAAx1ly0dqE0fs2Kh1R-UTz4wpTUwCb_M6AptQBPN_-5CU	https://p3-pc-sign.douyinpic.com/obj/tos-cn-i-0813c001/oQAAFeEQIAgonkCf2gFNR0Aa0kEgrAAaDCM9Aq?lk3s=138a59ce&x-expires=1755759600&x-signature=66ZcgQ6EF33M0CbGqY1bqDmlwHc%3D&from=327834062_large&s=PackSourceEnum_AWEME_DETAIL&se=false&sc=dynamic_cover&biz_tag=pcweb_cover&l=20250807153949D472A09A5A690EEEC366	False	70	Angina Pectoris, Heart Attack, Fourth-Generation Beta-Blockers, Discover Health Knowledge Treasures, Aspirin	False	False
1	145	7444737080296525108	Video	Keyword	Professor Jiang Yaqiu, Cardiology	Healthcare professionals	1676307	Can an Acute Heart Attack Kill You Instantly? #VideoForReferenceOnlySeekMedicalHelpIfUnwell #AcuteHeartAttack #SuddenDeath #Process #HardcoreHealthScienceAction	6227	526	1742	1050	258	https://www.douyin.com/video/7444737080296525108	Western medicine	3	3		3	2	2		2	4	4		4	2024-12-05 09:42:22	245	https://www.douyin.com/user/MS4wLjABAAAAC6Cv9qeCoB-FrSwUnQVFhaMgUOHYG8ck_rF3qk-ogQw	No	77479835407	MS4wLjABAAAAC6Cv9qeCoB-FrSwUnQVFhaMgUOHYG8ck_rF3qk-ogQw	https://p3-pc-sign.douyinpic.com/obj/tos-cn-i-0813/okCpABuqwiBAiAIAEziB7PP7IAwtgJd2ANRfUe?lk3s=138a59ce&x-expires=1755759600&x-signature=E%2BfMH%2FtDRwnAB6ZHABHTXKZp65o%3D&from=327834062_large&s=PackSourceEnum_AWEME_DETAIL&se=false&sc=dynamic_cover&biz_tag=pcweb_cover&l=20250807153957B9F10372C59D8A7F2032	False	258	Video for Reference Only; Seek Medical Attention Offline if Unwell, Acute Myocardial Infarction, Sudden Death, Process, Hardcore Health Science Initiative	False	False
1	147	7226611388075003192	Video	Keyword	Dr. Qu Zhe, Cardiology	Healthcare professionals	171876	Most heart attacks have warning signs. Do you know the symptoms? #HeartAttack #Cardiovascular #Cardiology #HealthEducation #DouForHealthKnowledge	23444	996	8000	16977	38	https://www.douyin.com/video/7226611388075003192	Western medicine	3	3		3	2	2		2	2	2		2	2023-04-30 12:30:00	830	https://www.douyin.com/user/MS4wLjABAAAAA3CXwWTDy2yn-auyVrVr2RkENlCLHLY9ghmZGrCgzIA	No	71587206728	MS4wLjABAAAAA3CXwWTDy2yn-auyVrVr2RkENlCLHLY9ghmZGrCgzIA	https://p3-pc-sign.douyinpic.com/obj/tos-cn-i-dy/76b24b5761844cc5a85e69bd7fa15cc7?lk3s=138a59ce&x-expires=1755759600&x-signature=eQTvmsjKCQ6dmakrueOo6glZnRQ%3D&from=327834062_large&s=PackSourceEnum_AWEME_DETAIL&se=false&sc=dynamic_cover&biz_tag=pcweb_cover&l=20250807154016B9F10372C59D8A7F28DB	False	38	Heart Attack, Cardiovascular, Cardiology, Health Science, Douyin for Health Knowledge	False	False
1	149	7461589903403535652	Video	Keyword	Director Liu Bo, Cardiovascular Medicine	Healthcare professionals	3343	Vascular Occlusion: Stent or Open-Heart Surgery? #CoronaryHeartDisease #StentSurgery #CardiovascularDirectorLiuBo	406	32	158	267	78	https://www.douyin.com/video/7461589903403535652	Western medicine	2	2		2	2	2		2	1	2	2	2	2025-01-19 19:45:03	200	https://www.douyin.com/user/MS4wLjABAAAA2eUzQA-gvJ3fc398djc_kJ57vpmBeF3k8ZC189fQm_I	No	103721315169	MS4wLjABAAAA2eUzQA-gvJ3fc398djc_kJ57vpmBeF3k8ZC189fQm_I	https://p3-pc-sign.douyinpic.com/obj/tos-cn-i-dy/110728031a04425f8ee24b3904b48fd1?lk3s=138a59ce&x-expires=1755759600&x-signature=B9fv6j%2B8CsKgCmFkf9RrzNJpcU4%3D&from=327834062_large&s=PackSourceEnum_AWEME_DETAIL&se=false&sc=dynamic_cover&biz_tag=pcweb_cover&l=202508071540300319F009437BC904E41C	False	78	Coronary Heart Disease, Stent Surgery, Director Liu Bo of Cardiovascular Department	False	False
1	150	7491622222046547260	Video	Keyword	Dr. Zhang Yaojun, Cardiovascular Medicine	Healthcare professionals	2362417	Why are heart attacks and strokes increasing, affecting younger people? How to prevent them? #HardcoreHealthEducationCampaign #AnnualHealthKnowledgeEssentials #MyocardialInfarction #Hyperlipidemia #NationalHealthLiteracyBoost	236990	8622	73821	129040	176	https://www.douyin.com/video/7491622222046547260	Western medicine	4	4		4	2	4	2	2	3	3		3	2025-04-10 18:11:16	119	https://www.douyin.com/user/MS4wLjABAAAAwXLyvEiXOzk75xQFaaUQXlYbY9iCpJVElJER715im0E	No	92843839177	MS4wLjABAAAAwXLyvEiXOzk75xQFaaUQXlYbY9iCpJVElJER715im0E	https://p3-pc-sign.douyinpic.com/obj/tos-cn-i-0813c000-ce/oc8EAJgfD3qniEAwEtsm9lZBwiCAeGAKq8evIA?lk3s=138a59ce&x-expires=1755759600&x-signature=GhOjPTRq37z%2BbMnXH2lQ08g%2F4%2FA%3D&from=327834062_large&s=PackSourceEnum_AWEME_DETAIL&se=false&sc=dynamic_cover&biz_tag=pcweb_cover&l=20250807154039158C8689A2B367FCA2A4	False	176	Hardcore Health Education Initiative, Annual Health Knowledge Essentials, Myocardial Infarction, Hyperlipidemia, National Health Literacy Enhancement	False	False
1	151	7452638613709360396	Video	Keyword	Dr. Zhan, Orthopedics	Healthcare professionals	1614272	What should you do for chest pain? Which chest pains are dangerous? #MyocardialInfarction #ContentInspiresSearch #AorticDissection #HardcoreHealthEducationCampaign #ChestPain Hyperlipidemia #NationalHealthLiteracyImprovement	3112	144	1863	1426	325	https://www.douyin.com/video/7452638613709360396	Western medicine	3	3		3	2	2		2	3	3		3	2024-12-26 16:44:37	224	https://www.douyin.com/user/MS4wLjABAAAAVAr_YGO8_TUMEjh4XEdeCL85WgYyHjP72uQPp3Cx_p0	No	83300126883	MS4wLjABAAAAVAr_YGO8_TUMEjh4XEdeCL85WgYyHjP72uQPp3Cx_p0	https://p9-pc-sign.douyinpic.com/obj/tos-cn-i-0813/osFr0MABPBCmAyPRAtiZsMYAig2SA3dgI4XEI?lk3s=138a59ce&x-expires=1755759600&x-signature=iQyQI9dDVeQFP94JS5wdq2JdQnk%3D&from=327834062_large&s=PackSourceEnum_AWEME_DETAIL&se=false&sc=dynamic_cover&biz_tag=pcweb_cover&l=20250807154046875AA0E34FF04B9189F1	True	325	Myocardial Infarction, Content-Inspired Search, Aortic Dissection, Hardcore Health Education Initiative, Chest Pain	False	False
1	152	7428907939068382502	Video	Keyword	Dr. Zhang Yaojun, Cardiovascular Medicine	Healthcare professionals	2362418	What should you do for chest pain? Which types of chest pain are dangerous? #MyocardialInfarction #ContentInspiredSearch #AorticDissection #HardcoreHealthScienceAction #ChestPain	9665	492	1991	1554	206	https://www.douyin.com/video/7428907939068382502	Western medicine	4	4		4	4	2	2	2	3	3		3	2024-10-23 18:15:54	288	https://www.douyin.com/user/MS4wLjABAAAAwXLyvEiXOzk75xQFaaUQXlYbY9iCpJVElJER715im0E	No	92843839177	MS4wLjABAAAAwXLyvEiXOzk75xQFaaUQXlYbY9iCpJVElJER715im0E	https://p3-pc-sign.douyinpic.com/obj/tos-cn-i-0813/oQf9EAhFei0QAAjYUwCTIIwygAFHAnAMG7DCAE?lk3s=138a59ce&x-expires=1755759600&x-signature=91bUv%2BKCWY9lCw51sHKcOQtJ2vY%3D&from=327834062_large&s=PackSourceEnum_AWEME_DETAIL&se=false&sc=dynamic_cover&biz_tag=pcweb_cover&l=2025080715405657EADCE562ED2A885AA7	False	206	Acute Myocardial Infarction, Myocardial Infarction, Common Misconceptions, Medical Science Communication, Hardcore Health Education Initiative	False	False
1	154	7485712341825277219	Video	Keyword	Dr. Xiang, Obstetrics and Gynecology	Healthcare professionals	524890	Learn to distinguish between stroke and heart attack in one minute—which do you think is scarier? #HeartAttack #Stroke #HealthCreationCamp #SharingHealthKnowledge #TheirSelections	22131	7822	12266	12925	58	https://www.douyin.com/video/7485712341825277219	Western medicine	3	3		3	2	2		2	3	3		3	2025-03-25 19:47:16	135	https://www.douyin.com/user/MS4wLjABAAAAQsGhHM4-7csMuoo4IKNvC9Gze90sQy2kJuF8RRaAEyM	No	21638071505	MS4wLjABAAAAQsGhHM4-7csMuoo4IKNvC9Gze90sQy2kJuF8RRaAEyM	https://p3-pc-sign.douyinpic.com/obj/tos-cn-i-0813c001/owLPxAD8EBEEADmVfBAAIJAFeSiCuhmf8tA7Gl?lk3s=138a59ce&x-expires=1755759600&x-signature=x6SKVLZqEdrgczj%2Fxucm0v0StVQ%3D&from=327834062_large&s=PackSourceEnum_AWEME_DETAIL&se=false&sc=dynamic_cover&biz_tag=pcweb_cover&l=20250807154112968EE30C7390EE784088	False	58	Heart Attack, Stroke, Medical Health Creation Bootcamp, Unlocking Health Knowledge Treasures, Their Curated Picks	False	False
1	155	7470100167098682661	Video	Keyword	Master Jiang, Thoracic Surgery	Healthcare professionals	69021	Learn to tell stroke and heart attack apart in one minute—got it? #Stroke #HeartAttack #HealthCreationCamp #SharingHealthKnowledge #BackToWorkHealthGuide	790992	16148	406632	801478	48	https://www.douyin.com/video/7470100167098682661	Western medicine	4	4		4	2	2		2	3	3		3	2025-02-11 18:05:38	177	https://www.douyin.com/user/MS4wLjABAAAAGKYLQv-GxccJJ7DbLLzNxt_Fr7ciI1XvB4jvysypS3w	No	102249138538	MS4wLjABAAAAGKYLQv-GxccJJ7DbLLzNxt_Fr7ciI1XvB4jvysypS3w	https://p3-pc-sign.douyinpic.com/obj/tos-cn-i-dy/ea6dff57da794c57835e83467dc4571a?lk3s=138a59ce&x-expires=1755759600&x-signature=aCS0sjNxzl%2FtPiHumCIUwKD14O0%3D&from=327834062_large&s=PackSourceEnum_AWEME_DETAIL&se=false&sc=dynamic_cover&biz_tag=pcweb_cover&l=20250807154121F83DB8250C17E7FF9B8C	False	48	Cerebral infarction, myocardial infarction, Medical Health Creation Camp, Unlock Health Knowledge Treasures, Back to Work with Banwei Health Guide	False	False
1	156	7531575545311808825	Video	Keyword	Dr. Song, Cardiology, Huixian People's Hospital	Healthcare professionals	60229	Explanatory Edition: Emergency Interventional Treatment for Acute Myocardial Infarction #SharingHealthKnowledgeTreasures #AcuteMyocardialInfarction #EmergencySurgery	928	46	182	189	320	https://www.douyin.com/video/7531575545311808825	Western medicine	3	3		3	2	2		2	3	3		3	2025-07-27 09:59:46	11	https://www.douyin.com/user/MS4wLjABAAAACUJuBmRVpj1_ACMTAie5YUaady-73-QKK75o9UEjrag	No	54448536936	MS4wLjABAAAACUJuBmRVpj1_ACMTAie5YUaady-73-QKK75o9UEjrag	https://p3-pc-sign.douyinpic.com/obj/tos-cn-i-0813c000-ce/owxEAiHeCF9RLJA7EAAa7ifGgIdB8PAtfiCyIA?lk3s=138a59ce&x-expires=1755759600&x-signature=XxcF4gKW%2BSaJlUq0I1Vem17L4%2Fk%3D&from=327834062_large&s=PackSourceEnum_AWEME_DETAIL&se=false&sc=dynamic_cover&biz_tag=pcweb_cover&l=202508071541318A2E621FC3E2947620C5	True	320	Unlock Health Knowledge Treasures, Acute myocardial infarction, Emergency surgery	False	False
1	157	7528731653192076578	Video	Keyword	Dr. Zou, Cardiovascular Medicine	Healthcare professionals	4373	The Dangers of Myocardial Infarction—Take It Seriously #CoronaryHeartDisease #Cardiovascular #Hypertension #MyocardialInfarction #MyocardialInfarctionWarnings @DOU+Assistant	355	64	134	47	50	https://www.douyin.com/video/7528731653192076578	Western medicine	2	2		2	2	2		2	2	2		2	2025-07-19 18:04:11	19	https://www.douyin.com/user/MS4wLjABAAAACGsimcpTfnM_G2OqrVlbDi1DbJMovsI-LPLF-VmjfZc	No	487837094908503	MS4wLjABAAAACGsimcpTfnM_G2OqrVlbDi1DbJMovsI-LPLF-VmjfZc	https://p9-pc-sign.douyinpic.com/obj/tos-cn-i-dy/ccc81bb4498441c8bd63d5f9192d0d83?lk3s=138a59ce&x-expires=1755759600&x-signature=O5usxiQYX54pEiuXwEB2FsTtMkg%3D&from=327834062_large&s=PackSourceEnum_AWEME_DETAIL&se=false&sc=dynamic_cover&biz_tag=pcweb_cover&l=20250807154139AD0E866BAA8601C06B85	True	50	Coronary heart disease, Cardiac vessels, Hypertension, Myocardial infarction, Myocardial infarction precursors	False	False
1	158	7527182222416186665	Video	Keyword	Dingxiang Doctor	Health Education Healthcare Professionals	6658877	Why Is Longevity Hard to Achieve with Obesity? The Truth Is Heartbreaking #Obesity #ChronicDisease #MedicalScience	15045	1142	4525	24780	87	https://www.douyin.com/video/7527182222416186665	丁香园	3	3		3	1	1		1	2	2		2	2025-07-16 11:30:00	22	https://www.douyin.com/user/MS4wLjABAAAAd2SoOO020RyRJI8wJGJt5oH8CwqixxAQmd7138DMSZo	No	59177049179	MS4wLjABAAAAd2SoOO020RyRJI8wJGJt5oH8CwqixxAQmd7138DMSZo	https://p3-pc-sign.douyinpic.com/obj/tos-cn-i-dy/82872b9e71b44e528618db91dad6b24f?lk3s=138a59ce&x-expires=1755759600&x-signature=t06IOf4w2CATS8wLLb%2BQ541hh7s%3D&from=327834062_large&s=PackSourceEnum_AWEME_DETAIL&se=false&sc=dynamic_cover&biz_tag=pcweb_cover&l=20250807154147AD0E866BAA8601C06EAA	False	87	Obesity, Chronic diseases, Medical science popularization	False	False
1	159	7401387404113775883	Video	Keyword	Yang Zufu, Cardiovascular and Cerebrovascular	Healthcare professionals	704270		27562	567	11842	14350	156	https://www.douyin.com/video/7401387404113775883	Traditional Chinese Medicine	3	4	4	4	2	2		2	3	3		3	2024-08-11 18:05:00	361	https://www.douyin.com/user/MS4wLjABAAAADdUDVQkeEDd71ApZVZiOc6E_BFhdKEWqf6TnQ4ZfqMGlRXdHnAWBlyZeDMn13O6J	No	4376495278008007	MS4wLjABAAAADdUDVQkeEDd71ApZVZiOc6E_BFhdKEWqf6TnQ4ZfqMGlRXdHnAWBlyZeDMn13O6J	https://p3-pc-sign.douyinpic.com/obj/tos-cn-i-dy/9643c00a691a45d0aa1da1b505591c71?lk3s=138a59ce&x-expires=1755759600&x-signature=K7AqRL2YkTDbo71zN4PNHdk0Oxk%3D&from=327834062_large&s=PackSourceEnum_AWEME_DETAIL&se=false&sc=dynamic_cover&biz_tag=pcweb_cover&l=20250807154155F83DB8250C17E7FFAC73	False	156		False	False
1	161	7372741312195398922	Video	Keyword	Dr. Guo, Cardiology hg	Healthcare professionals	540826	Acute myocardial infarction at 16? Can you believe it? #AcuteMyocardialInfarction #DoctorPatientStories	3408	190	922	1887	108	https://www.douyin.com/video/7372741312195398922	Western medicine	2	2		2	2	2		2	3	3		3	2024-05-25 09:21:55	439	https://www.douyin.com/user/MS4wLjABAAAAvYDsU89dDZ5CmbgfcI7Dq8Dah2WE9f1HftJGGo_7G0M	No	289888642808215	MS4wLjABAAAAvYDsU89dDZ5CmbgfcI7Dq8Dah2WE9f1HftJGGo_7G0M	https://p3-pc-sign.douyinpic.com/obj/tos-cn-p-0015/o8loagtgG26nnCepAIenAGHhcLYbJMBBKkQ7fE?lk3s=138a59ce&x-expires=1755759600&x-signature=14vMiCawGlpgnF%2BKTDuUFT%2BQq8g%3D&from=327834062_large&s=PackSourceEnum_AWEME_DETAIL&se=false&sc=dynamic_cover&biz_tag=pcweb_cover&l=2025080715421273D22B87462CE67BDC2C	False	108	Acute Myocardial Infarction, Doctor-Patient Stories	False	False
1	162	7470091856416623926	Video	Keyword	Education Department, Yancheng First People's Hospital	Healthcare institutions	910	ECG Interpretation (5) Myocardial Infarction #PhysicianLicensingExam #ECG #ECGofMyocardialInfarction	115	4	80	29	528	https://www.douyin.com/video/7470091856416623926	Western medicine	2	2		2	2	2		2	2	2		2	2025-02-13 17:35:00	175	https://www.douyin.com/user/MS4wLjABAAAAC36nVlAlM3zNkMYV4jejVTNL37Vo_VPeLNQZ2FbXfWka68xBgwtpvrQx1BaWViM2	No	4268781585303820	MS4wLjABAAAAC36nVlAlM3zNkMYV4jejVTNL37Vo_VPeLNQZ2FbXfWka68xBgwtpvrQx1BaWViM2	https://p3-pc-sign.douyinpic.com/obj/tos-cn-i-dy/37f236e47c2a4a60b7c369139361e4fc?lk3s=138a59ce&x-expires=1755759600&x-signature=9k2yS78UCm2j6W%2F0bSRNUqR0hjY%3D&from=327834062_large&s=PackSourceEnum_AWEME_DETAIL&se=false&sc=dynamic_cover&biz_tag=pcweb_cover&l=20250807154220A46E8DE7EBC2F3E98DC0	True	528	Physician Licensing Exam, Electrocardiogram, ECG of Myocardial Infarction	False	False
1	163	7280440296830209332	Video	Keyword	Dr. Tong, Tenth Hospital	Healthcare professionals	10798	When can you return to work after a heart attack?	1530	95	606	900	153	https://www.douyin.com/video/7280440296830209332	Western medicine	3	3		3	2	2		2	3	3		3	2023-09-19 15:46:59	688	https://www.douyin.com/user/MS4wLjABAAAALvuHk1eFJ0wj4LSeOl-fuMrcRh76jZOWw-dfCcfe4ob4SgTp06Gupok6qDVE_D27	No	1173921476647582	MS4wLjABAAAALvuHk1eFJ0wj4LSeOl-fuMrcRh76jZOWw-dfCcfe4ob4SgTp06Gupok6qDVE_D27	https://p3-pc-sign.douyinpic.com/obj/tos-cn-i-0004/ogoQH5ZAHQAIA5EeqS2PSAiAjAeEKPEYBApfEz?lk3s=138a59ce&x-expires=1755759600&x-signature=PAhoPUF%2F2JamS44uBXnl2JYNZyc%3D&from=327834062_large&s=PackSourceEnum_AWEME_DETAIL&se=false&sc=dynamic_cover&biz_tag=pcweb_cover&l=202508071542285B2A6F22D96D578DD235	True	153		False	False
1	164	7460344234843884863	Video	Keyword	Weizi, Medical Journey Forward	Healthcare professionals	30782518	Stay alert for high-risk moments of myocardial infarction. Share this to warn more people and keep those around you healthy and safe from accidents! #NationalHealthLiteracy #MyocardialInfarction #MyocardialInfarctionWarningSigns #HeartAttack #SharingHealthKnowledge	21264	355	4484	5141	512	https://www.douyin.com/video/7460344234843884863	Western medicine	4	4		4	2	2		2	4	4		4	2025-01-16 17:00:00	203	https://www.douyin.com/user/MS4wLjABAAAArpWodT3Pj5GRZkmJREQ9oT3EBk5nbGsIu80t-J854EU	No	96304083542	MS4wLjABAAAArpWodT3Pj5GRZkmJREQ9oT3EBk5nbGsIu80t-J854EU	https://p3-pc-sign.douyinpic.com/obj/tos-cn-i-dy/ecb8e2efbd3b4ad0b26987431d173d30?lk3s=138a59ce&x-expires=1755759600&x-signature=zdGnaQs0iT7JwHVRaef8QudYQNM%3D&from=327834062_large&s=PackSourceEnum_AWEME_DETAIL&se=false&sc=dynamic_cover&biz_tag=pcweb_cover&l=20250807154237113BD8A54956CCD74489	True	512	National Health Literacy Enhancement, Myocardial Infarction, Myocardial Infarction Warning Signs, Heart Attack, Unlocking Health Knowledge Treasures	False	False
1	165	7390561884447051048	Video	Keyword	Dr. Song, Cardiology, Huixian People's Hospital	Healthcare professionals	60000	Is conservative treatment feasible without stents? #MedicalScience #CoronaryHeartDisease #CardiacStents #InterventionalSurgery	1894	158	1094	1391	154	https://www.douyin.com/video/7390561884447051048	Western medicine	3	3		3	2	2		2	3	3		3	2024-07-12 09:54:57	391	https://www.douyin.com/user/MS4wLjABAAAACUJuBmRVpj1_ACMTAie5YUaady-73-QKK75o9UEjrag	No	54448536936	MS4wLjABAAAACUJuBmRVpj1_ACMTAie5YUaady-73-QKK75o9UEjrag	https://p3-pc-sign.douyinpic.com/obj/tos-cn-p-0015/o8DSjEsCvIjkbFAAOCMfaDnPnKCgB9gfQmIIAA?lk3s=138a59ce&x-expires=1755759600&x-signature=7cBFp%2BB4S%2BXN8LIl%2BQhphl25jzw%3D&from=327834062_large&s=PackSourceEnum_SEARCH&se=false&sc=dynamic_cover&biz_tag=pcweb_cover&l=2025080715211796B3A6815C8CA5954247	False	154	Medical Science Popularization, Coronary Heart Disease, Cardiac Stents, Interventional Procedures	False	False
1	166	7032265417603288355	Video	Keyword	Dr. Hao Peng	Healthcare professionals	4759491	Heart attacks aren't as terrifying as they seem—just one word from you can make a huge difference! #HeartAttackSelfRescue #HeartAttackTreatmentDay #MedicalScience #HeartAttack	616054	20318	69160	119959	347	https://www.douyin.com/video/7032265417603288355	Western medicine	4	4		4	2	2		2	4	4		4	2021-11-19 21:01:24	1357	https://www.douyin.com/user/MS4wLjABAAAA-LhgvDp5FSanbSPDuvQRRwsHGeRnCRpa6WXD10FFs_U	No	106514426730	MS4wLjABAAAA-LhgvDp5FSanbSPDuvQRRwsHGeRnCRpa6WXD10FFs_U	https://p3-pc-sign.douyinpic.com/obj/tos-cn-p-0015/7c334b6703e74511a8901e8790d54aee_1637326930?lk3s=138a59ce&x-expires=1755759600&x-signature=hp5UodMPP%2FlAm2A%2FdzYjv5MumGQ%3D&from=327834062_large&s=PackSourceEnum_AWEME_DETAIL&se=false&sc=dynamic_cover&biz_tag=pcweb_cover&l=2025080715424602C47ED0B4C8FF9927C1	True	347	How to Self-Rescue and Assist Others During a Heart Attack, Heart Attack Treatment Day, Medical Science Popularization, Heart Attack	False	False
1	167	7506478858992995638	Video	Keyword	Zhang Yaojun, Cardiovascular Medicine	Healthcare professionals	2362421	Share these 5 critical warning signs of heart attack with everyone you know—they could save lives in an emergency! #HeartAttack #YoungAdults #HealthScience #SharingHealthKnowledge	61490	1934	14385	16078	230	https://www.douyin.com/video/7506478858992995638	Western medicine	4	4		4	2	2		2	3	3		3	2025-05-20 19:08:10	79	https://www.douyin.com/user/MS4wLjABAAAAwXLyvEiXOzk75xQFaaUQXlYbY9iCpJVElJER715im0E	No	92843839177	MS4wLjABAAAAwXLyvEiXOzk75xQFaaUQXlYbY9iCpJVElJER715im0E	https://p3-pc-sign.douyinpic.com/obj/tos-cn-i-dy/4c991f8f6a5b4dd0a4ed61239f61f72a?lk3s=138a59ce&x-expires=1755759600&x-signature=sykZ7noghRWGjcA5WFQGfiOEGdE%3D&from=327834062_large&s=PackSourceEnum_AWEME_DETAIL&se=false&sc=dynamic_cover&biz_tag=pcweb_cover&l=20250807154254A46E8DE7EBC2F3E99FE5	False	230	Heart Attack, Young Adults, Health Science Popularization, Unlocking Health Knowledge Treasures	False	False
1	168	7392935677417065767	Video	Keyword	Dr. Zhong Dan	Healthcare professionals	1496724	#Cardiovascular #DrZhongDan #CoronaryHeartDisease #TraditionalChineseMedicine	6864	321	2711	5440	140	https://www.douyin.com/video/7392935677417065767	Traditional Chinese Medicine	3	3		3	2	2		2	3	3		3	2024-07-19 06:00:00	384	https://www.douyin.com/user/MS4wLjABAAAABaZejiHXFI9ZGM_thNkOmh9EsWiOm0SFwbGRAftJ8I_Bam_H8GGs4EJzgxCWwgZc	No	3905110276597604	MS4wLjABAAAABaZejiHXFI9ZGM_thNkOmh9EsWiOm0SFwbGRAftJ8I_Bam_H8GGs4EJzgxCWwgZc	https://p3-pc-sign.douyinpic.com/obj/tos-cn-i-dy/e230800027e149298b261f6c7412b660?lk3s=138a59ce&x-expires=1755759600&x-signature=nvyTGzughAjq7Wz7x31IsFi2hsE%3D&from=327834062_large&s=PackSourceEnum_AWEME_DETAIL&se=false&sc=dynamic_cover&biz_tag=pcweb_cover&l=20250807154302CD7021BCE58C34B104CB	False	140	Cardiovascular, Dr. Zhong Dan, Coronary Heart Disease, Traditional Chinese Medicine	False	False
1	170	7516934893940657466	Video	Keyword	Dr. Jiang Xiaojie	Healthcare professionals	43203	Learn to Read an ECG in 30 Seconds. #ECG #ShakeOutHealthKnowledge #MedicalScience #MyocardialInfarction #SinusRhythm	20472	679	10108	2790	7	https://www.douyin.com/video/7516934893940657466	Western medicine	1	1		1	2	2		2	1	1		1	2025-06-17 23:06:33	51	https://www.douyin.com/user/MS4wLjABAAAAmCrJwinHeKzaboiKDXYeb0Vn5Hf66Hy7goD2EqhOGPc	No	901247666751811	MS4wLjABAAAAmCrJwinHeKzaboiKDXYeb0Vn5Hf66Hy7goD2EqhOGPc	https://p3-pc-sign.douyinpic.com/obj/tos-cn-i-0813c000-ce/owBsRKfJAsmM0iAA7NzEAUeiiKIEhEXweOBAmX?lk3s=138a59ce&x-expires=1755759600&x-signature=Bs7P%2FaeVZzI%2BuTMkpzg0q6FtxpI%3D&from=327834062_large&s=PackSourceEnum_AWEME_DETAIL&se=false&sc=dynamic_cover&biz_tag=pcweb_cover&l=20250807154320AAEF3F6DEFC0FBCF12C9	False	7	ECG, Unlocking Health Knowledge Treasures, Medical Science Popularization, Myocardial Infarction, Sinus Rhythm	False	False
1	171	7528308871614434606	Video	Keyword	Tengzhou Central People's Hospital	Healthcare institutions	50568	Time is Muscle. Time is Life. #EmergencyCare #HeartAttack #HealthcareHeroes #EmergencyStories	146	8	12	8	50	https://www.douyin.com/video/7528308871614434606	Healthcare institutions	2	2		2	1	1		1	3	3		3	2025-07-18 17:30:00	20	https://www.douyin.com/user/MS4wLjABAAAAJtN-xCeeLLmrSiZTelroslsL9RpkhcGp-YPXJmTUvTu8oDgW6I8sU88vrWUEjUPD	No	2043355262369540	MS4wLjABAAAAJtN-xCeeLLmrSiZTelroslsL9RpkhcGp-YPXJmTUvTu8oDgW6I8sU88vrWUEjUPD	https://p3-pc-sign.douyinpic.com/obj/tos-cn-i-dy/47fa287ca94e4e3993fdbf464bd209d8?lk3s=138a59ce&x-expires=1755759600&x-signature=cpQT93DUulmLPfJ0x%2FKmP5HXoac%3D&from=327834062_large&s=PackSourceEnum_AWEME_DETAIL&se=false&sc=dynamic_cover&biz_tag=pcweb_cover&l=20250807154328F524C388A5E049F9CD3C	True	50	Emergency Care, Heart Attack, Healthcare Workers' Dedication, Emergency Stories	False	False
1	172	7007303783667469576	Video	Keyword	Weizi on the Medical Path	Healthcare professionals	30782518	Do You Know the Top 5 Triggers of Acute Myocardial Infarction? The Last One Is Very Common #LearnSomethingNew #MedicalScience #SciencePopularization #KnowledgeSharing	49263	1061	3345	13279	114	https://www.douyin.com/video/7007303783667469576	Western medicine	4	4		4	2	2		2	3	3		3	2021-09-14 19:30:00	1423	https://www.douyin.com/user/MS4wLjABAAAArpWodT3Pj5GRZkmJREQ9oT3EBk5nbGsIu80t-J854EU	No	96304083542	MS4wLjABAAAArpWodT3Pj5GRZkmJREQ9oT3EBk5nbGsIu80t-J854EU	https://p3-pc-sign.douyinpic.com/obj/tos-cn-p-0015/216c709b6fbf45199f332f3aa32b53a9?lk3s=138a59ce&x-expires=1755759600&x-signature=AVzvUe1bQ5aarehQU%2FhAdAeOEao%3D&from=327834062_large&s=PackSourceEnum_AWEME_DETAIL&se=false&sc=dynamic_cover&biz_tag=pcweb_cover&l=2025080715433723C46B44B6DF920A576E	False	114	Expand Your Knowledge, Medical Science Popularization, Science Popularization, Knowledge Sharing	False	False
1	173	7507557801092484389	Video	Keyword	Xiao Gao is Here	Healthcare professionals	27802	#AcuteMyocardialInfarction Myocardial infarction is affecting younger people—still linked to unhealthy habits. Take heed and cherish your health!	3252	238	596	1428	297	https://www.douyin.com/video/7507557801092484389	Western medicine	3	3		3	2	2		2	4	4		4	2025-05-23 16:38:54	76	https://www.douyin.com/user/MS4wLjABAAAA8C0nQlcVdI8b1-Zo_t7Pejc6MYeaG3gTkb3moDVOYY4	No	102178473309	MS4wLjABAAAA8C0nQlcVdI8b1-Zo_t7Pejc6MYeaG3gTkb3moDVOYY4	https://p9-pc-sign.douyinpic.com/obj/tos-cn-i-0813/oEPAAII6ZaBzAAQgzAAYAEa3M7wA8g6i2DiDv?lk3s=138a59ce&x-expires=1755759600&x-signature=b3vqANL6xLdTNmD9G155esl33Q8%3D&from=327834062_large&s=PackSourceEnum_AWEME_DETAIL&se=false&sc=dynamic_cover&biz_tag=pcweb_cover&l=20250807154344492FF72147389DDEC16C	False	297	Acute Myocardial Infarction	False	False
1	174	7236155018712304899	Video	Keyword	Dr. Li Qingbao, Cardiothoracic Surgery, Shandong Provincial Hospital	Healthcare professionals	10320	WARNING!!! Do you know the signs of acute heart attack? #MedicalBasics #HeartHealth #HeartAttack #Heart	533	42	156	182	72	https://www.douyin.com/video/7236155018712304899	Western medicine	2	1	2	2	2	2		2	2	3	3	3	2023-05-23 07:37:20	807	https://www.douyin.com/user/MS4wLjABAAAAE4z4b2TZvS-3qV_URpKGAuDccxE1FdcbNxSntt_n2o5BX7parAhVH43xoL6emq0o	No	1966393331293175	MS4wLjABAAAAE4z4b2TZvS-3qV_URpKGAuDccxE1FdcbNxSntt_n2o5BX7parAhVH43xoL6emq0o	https://p3-pc-sign.douyinpic.com/obj/tos-cn-i-0813c001/753c72fcd1eb417eacad5be894106706?lk3s=138a59ce&x-expires=1755759600&x-signature=XQVegzvFBx2sKfOB4VbZ%2BZVUf7M%3D&from=327834062_large&s=PackSourceEnum_AWEME_DETAIL&se=false&sc=dynamic_cover&biz_tag=pcweb_cover&l=20250807154352492FF72147389DDEC537	False	72	Medical Basics, Heart Health, Heart Attack, Heart	False	False
1	175	7463031057693101364	Video	Keyword	Listening to Snow, Observing the Heart	Healthcare professionals	16152	So tragic!! Such a pity!!! #MedicalScience #HardcoreHealthScienceCampaign #Surgery #HeartAttack #DrZhangCardiologyDepartmentShandongSecondHospital	471	18	115	238	82	https://www.douyin.com/video/7463031057693101364	Western medicine	3	3		3	2	2		2	3	3		3	2025-02-04 08:00:00	184	https://www.douyin.com/user/MS4wLjABAAAALNyMLkSFQF23CGtrd0JgBKlJHfFDlY9tCQkDkzDE97g	No	107938517643	MS4wLjABAAAALNyMLkSFQF23CGtrd0JgBKlJHfFDlY9tCQkDkzDE97g	https://p3-pc-sign.douyinpic.com/obj/tos-cn-i-dy/dde6522bfd9543d08b23b7580c86b5d7?lk3s=138a59ce&x-expires=1755759600&x-signature=fWa4dX%2F%2Fss1DCfsZJ0jEni3NUR8%3D&from=327834062_large&s=PackSourceEnum_AWEME_DETAIL&se=false&sc=dynamic_cover&biz_tag=pcweb_cover&l=20250807154400CD7021BCE58C34B11F34	True	82	Medical Science Popularization, Hardcore Health Science Popularization Initiative, Surgery, Heart Attack, Dr. Zhang from Cardiovascular Department, Provincial Second Hospital	False	False
1	176	7523553405424405786	Video	Keyword	Traditional Chinese Medicine: Zhou Yanfen	Healthcare professionals	9774	You think it's nothing, but it could be early symptoms of myocardial infarction #ScienceExplained #BigDataRecommendationForThoseWhoNeedIt #MedicalScience #SharingHealthKnowledge @CardiologyDepartmentZhouYanfen	18682	2306	6611	15029	26	https://www.douyin.com/video/7523553405424405786	Traditional Chinese Medicine	3	3		3	2	2		2	2	2		2	2025-07-06 19:00:00	32	https://www.douyin.com/user/MS4wLjABAAAAmtoAqNf3WJqdFvOqswoeut1UoXa9LRq015NeLNqLNmbmLSHm43jzvDv7DIx17UX4	No	1359415320279789	MS4wLjABAAAAmtoAqNf3WJqdFvOqswoeut1UoXa9LRq015NeLNqLNmbmLSHm43jzvDv7DIx17UX4	https://p3-pc-sign.douyinpic.com/obj/tos-cn-i-dy/b508321ef33c44e6923a2a226b7ba9ec?lk3s=138a59ce&x-expires=1755759600&x-signature=oegKriLvDEAW57x6bxZUTgYOtS4%3D&from=327834062_large&s=PackSourceEnum_AWEME_DETAIL&se=false&sc=dynamic_cover&biz_tag=pcweb_cover&l=20250807154408492FF72147389DDECD0B	False	26	Science Popularization, Big Data Recommendations for Those in Need, Medical Science Popularization, Unlocking Health Knowledge Treasures	False	False
1	177	6976846780902231309	Video	Keyword	Director Wang, Cardiovascular	Healthcare professionals	502680	Be cautious with unstable angina—it may signal an impending heart attack #MedicalScience #Cardiovascular	386872	12258	20413	74245	44	https://www.douyin.com/video/6976846780902231309	Traditional Chinese Medicine	3	3		3	2	2		2	3	3		3	2021-06-23 12:49:23	1506	https://www.douyin.com/user/MS4wLjABAAAAZWfD_kJ-blOXkYapo6LXRyYVEgeOqk2m2qhnrTS9GmCqm6cskLIUSiIv8BDGhdUM	No	1319867563905667	MS4wLjABAAAAZWfD_kJ-blOXkYapo6LXRyYVEgeOqk2m2qhnrTS9GmCqm6cskLIUSiIv8BDGhdUM	https://p3-pc-sign.douyinpic.com/obj/tos-cn-p-0015/a96d65bd61af41f3897098419163607e?lk3s=138a59ce&x-expires=1755759600&x-signature=I1XyOAq1kcguh5uJUA4tWPWqffk%3D&from=327834062_large&s=PackSourceEnum_AWEME_DETAIL&se=false&sc=dynamic_cover&biz_tag=pcweb_cover&l=20250807154416F2AC606759ACBFC6C6C4	True	44	Medical Science Popularization, Cardiovascular	False	False
1	178	7520563467812637991	Video	Keyword	Dr. Cao Qingye, Cardiovascular	Healthcare professionals	25257	Worried about heart attack? Just get these 2 tests—cost-effective and accurate #HeartAttack #HeartAttackPrevention #MyocardialInfarction #ECG #HealthScience	1670	211	1437	340	112	https://www.douyin.com/video/7520563467812637991	Western medicine	2	2		2	2	2		2	3	3		3	2025-06-29 17:30:00	39	https://www.douyin.com/user/MS4wLjABAAAAO2mzf0FCQG_xyb1Cuzkoh5geIxP3TqPQhlvwEVnQTSTz6GGssvuZuyL_r5gED_AA	No	2247037119373787	MS4wLjABAAAAO2mzf0FCQG_xyb1Cuzkoh5geIxP3TqPQhlvwEVnQTSTz6GGssvuZuyL_r5gED_AA	https://p3-pc-sign.douyinpic.com/obj/tos-cn-i-dy/044e22db39024a8bbb17cbc6e348dfb7?lk3s=138a59ce&x-expires=1755759600&x-signature=b%2FvyySU7UEqGtW1A8D5mKgJx2WU%3D&from=327834062_large&s=PackSourceEnum_AWEME_DETAIL&se=false&sc=dynamic_cover&biz_tag=pcweb_cover&l=202508071544249B32C9C5BB2DDD188BC8	False	112	Heart Attack, Heart Attack Prevention and Treatment, Myocardial Infarction, Electrocardiogram, Health Science Popularization	False	False
1	180	7452665704274218298	Video	Keyword	Dr. Luo Yong, Cardiology	Healthcare professionals	8707	Which blocked artery is the most dangerous? Do you know? #CoronaryHeartDisease #Cardiovascular #ArteryBlockage #MedicalScience #ArteryNarrowing	4076	284	3450	1389	66	https://www.douyin.com/video/7452665704274218298	Western medicine	2	2		2	2	2		2	2	2		2	2024-12-26 18:29:24	224	https://www.douyin.com/user/MS4wLjABAAAAtftqjW1BRSlpj5APOir5yqOxzDS-XvqCqivNT6G-onA	No	10857144375	MS4wLjABAAAAtftqjW1BRSlpj5APOir5yqOxzDS-XvqCqivNT6G-onA	https://p3-pc-sign.douyinpic.com/obj/tos-cn-p-0015c000-ce/oIoAV5FbGID0nfCA8KvwfZELntIt9F5EePASMC?lk3s=138a59ce&x-expires=1755759600&x-signature=8TNzw29K4LRmmkVNNy7DDN71hw0%3D&from=327834062_large&s=PackSourceEnum_AWEME_DETAIL&se=false&sc=dynamic_cover&biz_tag=pcweb_cover&l=2025080715444128F8001F83AAC2FC6B65	True	66	Coronary Heart Disease, Cardiovascular, Vascular Occlusion, Medical Science Popularization, Vascular Stenosis	False	False
1	181	7494571827205852416	Video	Keyword	Dr. Du, Cardiologist	Healthcare professionals	1026000	Only 27 years old, yet suffered a heart attack at such a young age! This lesson must be remembered by everyone! #SharingHealthKnowledge #HealthScience	192409	3192	69732	346414	70	https://www.douyin.com/video/7494571827205852416	Western medicine	3	3		3	2	2		2	3	3		3	2025-04-18 19:00:00	111	https://www.douyin.com/user/MS4wLjABAAAAcFGk9PKkgBIqKzrmybqPt_YAMXmoFASTDFs1bf1HevM	No	93076683615	MS4wLjABAAAAcFGk9PKkgBIqKzrmybqPt_YAMXmoFASTDFs1bf1HevM	https://p3-pc-sign.douyinpic.com/obj/tos-cn-i-dy/55ced96859fa41319504cf75af2fd0f3?lk3s=138a59ce&x-expires=1755759600&x-signature=%2B8yscQ32PO4GmUXAQcE5hBslZa4%3D&from=327834062_large&s=PackSourceEnum_SEARCH&se=false&sc=dynamic_cover&biz_tag=pcweb_cover&l=20250807152119DBCC7A6DB910A2163038	False	70	Unlocking Health Knowledge Treasures, Health Science Popularization	False	False
1	182	7495711203211005199	Video	Keyword	Dr. Wang, Cardiac Catheterization	Healthcare professionals	10175	After stent placement for acute myocardial infarction, proper post-procedure care is crucial!	218	5	97	101	124	https://www.douyin.com/video/7495711203211005199	Traditional Chinese Medicine	2	2		2	1	2	2	2	3	3		3	2025-04-21 18:28:07	108	https://www.douyin.com/user/MS4wLjABAAAAMdJkrsQJ7OhmfOeHHnnIU-HPY0o1mFoBz1DiFA7j2ONkU2px5dH6HceraONu-6Gp	No	4054654285260507	MS4wLjABAAAAMdJkrsQJ7OhmfOeHHnnIU-HPY0o1mFoBz1DiFA7j2ONkU2px5dH6HceraONu-6Gp	https://p3-pc-sign.douyinpic.com/obj/tos-cn-i-0813c001/okAmAfKkDAAoFAoA0GEHhKEbBCCITFXgfQ9w2A?lk3s=138a59ce&x-expires=1755759600&x-signature=hj6HzFProbi9fwiFKNragspXCJA%3D&from=327834062_large&s=PackSourceEnum_AWEME_DETAIL&se=false&sc=dynamic_cover&biz_tag=pcweb_cover&l=20250807154450FB7031F3E87B948128C7	False	124		False	False
1	183	7441132327666847035	Video	Keyword	Ajin Talks Heart Matters	Healthcare professionals	45145	【Myocardial Infarction】What does anterior wall myocardial infarction mean? 【Myocardial Infarction】What does anterior wall myocardial infarction mean? #HardcoreHealthScienceAction #MyocardialInfarction #AnteriorWallMI	403	34	139	211	91	https://www.douyin.com/video/7441132327666847035	Western medicine	2	2		2	2	2		2	2	2		2	2024-12-03 18:00:01	247	https://www.douyin.com/user/MS4wLjABAAAA9HI0WVnKpwkoPP3OWVYO8M5c0oMx78liYXV88Ttt4mY	No	87974631708	MS4wLjABAAAA9HI0WVnKpwkoPP3OWVYO8M5c0oMx78liYXV88Ttt4mY	https://p9-pc-sign.douyinpic.com/obj/tos-cn-i-0813c000-ce/o0An2iBSwAEjni2E0M5CIMAIdPNothABQiAPZ?lk3s=138a59ce&x-expires=1755759600&x-signature=l72ynT0PLOQstaCpYMaepapHlsU%3D&from=327834062_large&s=PackSourceEnum_AWEME_DETAIL&se=false&sc=dynamic_cover&biz_tag=pcweb_cover&l=202508071544585F82DCBABB4247E5D2F6	False	91	Hardcore Health Science Initiative, Myocardial Infarction, Anterior Wall MI	False	False
1	184	7510058193813359924	Video	Keyword	Dr. Zeng, General Surgery	Healthcare professionals	3731317	The cold machine's relentless compressions are the patient's last hope for survival! #CPR #SharingHealthKnowledge #ChestCompression	11147	1195	1317	493	99	https://www.douyin.com/video/7510058193813359924	Western medicine	2	2		2	2	2		2	3	3		3	2025-05-30 10:21:35	69	https://www.douyin.com/user/MS4wLjABAAAAoo2vw7gUxQGCuiA7ekXsJRydajs3spWwM5ilZypGYUQ	No	83620081993	MS4wLjABAAAAoo2vw7gUxQGCuiA7ekXsJRydajs3spWwM5ilZypGYUQ	https://p3-pc-sign.douyinpic.com/obj/tos-cn-p-0015/o0I5IBAt9FzOAGDofFgEf9TkwUqAoErgDDRjBG?lk3s=138a59ce&x-expires=1755759600&x-signature=lNDDhgvw6UMu0sRJAj8NTsiBeQI%3D&from=327834062_large&s=PackSourceEnum_AWEME_DETAIL&se=false&sc=dynamic_cover&biz_tag=pcweb_cover&l=2025080715450668C668B14734CEEE2397	False	99	CPR, Unlock Health Knowledge Treasures, Chest Compressions	False	False
1	186	7519063007847648546	Video	Keyword	Heart-to-Heart Health	Healthcare professionals	699	Is everything fine after a successful heart attack rescue? Wrong! Beware of cardiac rupture #CardiacRupture #MyocardialInfarctionComplications # Medical Science Popularization ##Health Creation Bootcamp #HeartAttackAlert	781	258	355	200	266	https://www.douyin.com/video/7519063007847648546	Western medicine	2	2		2	2	2		2	4	4		4	2025-06-23 16:44:45	45	https://www.douyin.com/user/MS4wLjABAAAAZ6b-fJJqN0nflOaELNoG13_A17yyL21YeIt3bK1WBKThrjvnHa8ogGKvYzDBvJy-	No	7497603393692484668	MS4wLjABAAAAZ6b-fJJqN0nflOaELNoG13_A17yyL21YeIt3bK1WBKThrjvnHa8ogGKvYzDBvJy-	https://p3-pc-sign.douyinpic.com/obj/tos-cn-p-0015/okIAZi01IBzwAcBLIfMzdCBgicFO2LxioBnAeA?lk3s=138a59ce&x-expires=1755759600&x-signature=dYrxynk%2FAGnt1HWSA%2FAiiUy8qIw%3D&from=327834062_large&s=PackSourceEnum_AWEME_DETAIL&se=false&sc=dynamic_cover&biz_tag=pcweb_cover&l=20250807154523DBB75A0529D0FC5990A0	False	266	Cardiac Rupture, Myocardial Infarction Complications, Medical Science Communication, Healthcare Content Creation Bootcamp, MI Early Warning	False	False
1	187	7517983483646545167	Video	Keyword	Director Ye Rong, Dermatology, Peking University	Healthcare professionals	2468227	Learn to distinguish heart attacks from strokes in 1 minute—master these warning signs! #HeartAttack #Stroke #SuddenDeath #HealthScience #SharingHealthKnowledge	6844	191	4362	5230	44	https://www.douyin.com/video/7517983483646545167	Western medicine	3	3		3	2	2		2	3	3		3	2025-06-21 17:30:00	47	https://www.douyin.com/user/MS4wLjABAAAARPKzHNHq57ZBru4FevfLf_3C1doxpOzh_coF4pIsbB0ViPfygXsLdpzKwWjyddd4	No	2286587751447608	MS4wLjABAAAARPKzHNHq57ZBru4FevfLf_3C1doxpOzh_coF4pIsbB0ViPfygXsLdpzKwWjyddd4	https://p3-pc-sign.douyinpic.com/obj/tos-cn-i-dy/dc36a609b63c492387119442329b196c?lk3s=138a59ce&x-expires=1755759600&x-signature=J%2FmR%2FS%2BlTEyvOBBFbgqm1%2BRqZD8%3D&from=327834062_large&s=PackSourceEnum_AWEME_DETAIL&se=false&sc=dynamic_cover&biz_tag=pcweb_cover&l=202508071545327737265420999E8895C7	False	44	Heart Attack, Stroke, Sudden Death, Health Science Communication, Unlock Health Knowledge Treasures	False	False
1	188	7526808475578584329	Video	Keyword	Xiao Gao is Here	Healthcare professionals	27802	#AcuteMyocardialInfarction Everyone should watch this!	2933	242	336	202	497	https://www.douyin.com/video/7526808475578584329	Western medicine	3	3		3	2	2		2	4	4		4	2025-07-14 13:41:05	24	https://www.douyin.com/user/MS4wLjABAAAA8C0nQlcVdI8b1-Zo_t7Pejc6MYeaG3gTkb3moDVOYY4	No	102178473309	MS4wLjABAAAA8C0nQlcVdI8b1-Zo_t7Pejc6MYeaG3gTkb3moDVOYY4	https://p3-pc-sign.douyinpic.com/obj/tos-cn-i-0813/oo0gxA3A9I7ApCTffBEAsRDoAZ6FEAUJCgQald?lk3s=138a59ce&x-expires=1755759600&x-signature=qsqcAc9pSWmaoTCpyAXvSDyDe4o%3D&from=327834062_large&s=PackSourceEnum_AWEME_DETAIL&se=false&sc=dynamic_cover&biz_tag=pcweb_cover&l=20250807154540860BAD39AA102170C676	True	497	Acute Myocardial Infarction	False	False
1	189	7414742076207795495	Video	Keyword	Heart Whisperer Gao Yuan	Healthcare professionals	22136	How a 22-year-old acute MI patient was diagnosed #HealthCreationBootcamp #AcuteMyocardialInfarction #DoctorLife	1642	184	410	454	49	https://www.douyin.com/video/7414742076207795495	Western medicine	3	3		3	2	2		2	3	3		3	2024-09-15 13:46:30	326	https://www.douyin.com/user/MS4wLjABAAAAfOnzDXUqYYeRr4g380sGm1Egq84qQ_E8FSun_zNMDCo	No	883660815076685	MS4wLjABAAAAfOnzDXUqYYeRr4g380sGm1Egq84qQ_E8FSun_zNMDCo	https://p3-pc-sign.douyinpic.com/obj/tos-cn-i-dy/i999b2a8eaec34dcb99708e86776fe47e?lk3s=138a59ce&x-expires=1755759600&x-signature=I9SFHzbqjYG9J2PjF8%2FRhGxP65g%3D&from=327834062_large&s=PackSourceEnum_AWEME_DETAIL&se=false&sc=dynamic_cover&biz_tag=pcweb_cover&l=20250807154547E7F5A95035B814FBDE93	False	49	Medical Health Creation Bootcamp, Doctor's Daily Life	False	False
1	191	7384241269809204491	Video	Keyword	Dr. Wang, Cardiovascular	Healthcare professionals	13489778	Sudden myocardial infarction: Should you choose nitroglycerin, rescue pills, heart-protecting pills, or drip pills? #WangXingScience #ManageSixHorsesDriveThreeCars #WangXingLife #HardcoreHealthScienceAction	67345	1415	48097	29728	209	https://www.douyin.com/video/7384241269809204491	Western medicine	4	4		4	3	3		3	4	4		4	2024-06-28 17:00:00	405	https://www.douyin.com/user/MS4wLjABAAAA7svG5EB1INLdkgi2zkMb0VJAeysaGXsYkXqlZ4QLNi8	No	85601727832	MS4wLjABAAAA7svG5EB1INLdkgi2zkMb0VJAeysaGXsYkXqlZ4QLNi8	https://p3-pc-sign.douyinpic.com/obj/tos-cn-i-dy/74c0b93498594d97871bbf45ce9f28d0?lk3s=138a59ce&x-expires=1755759600&x-signature=x9uO7NAvbOwyKWva6Qn9I1zelk4%3D&from=327834062_large&s=PackSourceEnum_AWEME_DETAIL&se=false&sc=dynamic_cover&biz_tag=pcweb_cover&l=202508071546182A9CCB2ED2167D0028E2	False	209	Wang Xing Science Popularization, Harness Six Horses to Steer Three Chariots, Wang Xing's Life, Hardcore Health Science Popularization Initiative	False	False
1	192	7031066442896379173	Video	Keyword	Dingxiang Doctor	Health Education Healthcare Professionals	6658872	What is a heart attack? #HeartAttackSelfRescue #HeartAttackTreatmentDay	81372	1865	4835	12382	49	https://www.douyin.com/video/7031066442896379173	丁香医生	3	3		3	1	1		1	3	3		3	2021-11-19 18:00:00	1357	https://www.douyin.com/user/MS4wLjABAAAAd2SoOO020RyRJI8wJGJt5oH8CwqixxAQmd7138DMSZo	No	59177049179	MS4wLjABAAAAd2SoOO020RyRJI8wJGJt5oH8CwqixxAQmd7138DMSZo	https://p3-pc-sign.douyinpic.com/obj/tos-cn-p-0015/83eccb0d272b42ababa3de0d7bd910f7?lk3s=138a59ce&x-expires=1755759600&x-signature=zcu7CwtRi46jr4bsRDyTkHlnvQA%3D&from=327834062_large&s=PackSourceEnum_AWEME_DETAIL&se=false&sc=dynamic_cover&biz_tag=pcweb_cover&l=2025080715462542B5ED1A26C778D5F1C1	False	49		False	False
1	193	7314484720534900018	Video	Keyword	Dr. Wang, Cardiovascular	Healthcare professionals	13489779	When coronary artery narrowing exceeds 50%, 10% will experience a heart attack within 3 years. Controlling these 6 indicators significantly reduces myocardial infarction risk. #HardcoreHealthScience #HeartAttack #Cardiovascular #HealthyLiving	49564	1670	21519	12991	133	https://www.douyin.com/video/7314484720534900018	Western medicine	4	3	4	4	3	3		3	4	4		4	2023-12-22 17:00:00	594	https://www.douyin.com/user/MS4wLjABAAAA7svG5EB1INLdkgi2zkMb0VJAeysaGXsYkXqlZ4QLNi8	No	85601727832	MS4wLjABAAAA7svG5EB1INLdkgi2zkMb0VJAeysaGXsYkXqlZ4QLNi8	https://p3-pc-sign.douyinpic.com/obj/tos-cn-i-dy/134c102cc9fc4d1fb2f445599b1bb82f?lk3s=138a59ce&x-expires=1755759600&x-signature=2RSZKxeKbugKj9VT0Dbi%2FLDGQrA%3D&from=327834062_large&s=PackSourceEnum_AWEME_DETAIL&se=false&sc=dynamic_cover&biz_tag=pcweb_cover&l=202508071546339E36C12A4F5657E60AC0	False	133	Hardcore Health Science: Heart Attack, Cardiovascular, Healthy Living	False	False
1	194	7506413797700128063	Video	Keyword	Guo Weihua	Healthcare professionals	449904	The truth about sudden heart attacks: It's not complete vessel blockage, but this overlooked detail #HeartAttack #VascularPlaque #MedicalScience #CompassionateMedicine #KnowledgeGain	7289	396	3785	2425	133	https://www.douyin.com/video/7506413797700128063	Traditional Chinese Medicine	3	3		3	2	2		2	3	3		3	2025-05-20 18:00:00	79	https://www.douyin.com/user/MS4wLjABAAAAKowuim0eEDlItTGSzHvyfqZkQfJmY19q-Q-SlyxLYYgtjHHiIVgXrA8RIEwaR5Po	No	1154965476219465	MS4wLjABAAAAKowuim0eEDlItTGSzHvyfqZkQfJmY19q-Q-SlyxLYYgtjHHiIVgXrA8RIEwaR5Po	https://p3-pc-sign.douyinpic.com/obj/tos-cn-i-dy/d950ebfde2ec49f3bfd1fa7cdecfbac2?lk3s=138a59ce&x-expires=1755759600&x-signature=M4z4CZ9RzvQ76DEefNw8zyrn5hg%3D&from=327834062_large&s=PackSourceEnum_AWEME_DETAIL&se=false&sc=dynamic_cover&biz_tag=pcweb_cover&l=202508071546417737265420999E88ABD5	False	133	Heart Attack, Vascular Plaque, Medical Science, Compassionate Care, Expand Your Knowledge	False	False
1	195	7395768589577391360	Video	Keyword	Medical Journey Forward, Wei Zi	Healthcare professionals	30782521	ECG, echocardiogram, coronary CT, angiography—how to choose? Be alert for heart attack with this type of chest pain! #HealthCommunicationForThePeople #ChestPain #HeartAttack #HeartAttackWarningSigns #HardcoreHealthScienceAction	144515	5169	14689	11119	137	https://www.douyin.com/video/7395768589577391360	Western medicine	4	4		4	2	2		2	3	4	4	4	2024-07-26 19:00:00	377	https://www.douyin.com/user/MS4wLjABAAAArpWodT3Pj5GRZkmJREQ9oT3EBk5nbGsIu80t-J854EU	No	96304083542	MS4wLjABAAAArpWodT3Pj5GRZkmJREQ9oT3EBk5nbGsIu80t-J854EU	https://p3-pc-sign.douyinpic.com/obj/tos-cn-i-dy/290554cb87044de98b4faf6d4eef7e06?lk3s=138a59ce&x-expires=1755759600&x-signature=tWMLFz9vpqIJbV9Gt0fVmqf6gVU%3D&from=327834062_large&s=PackSourceEnum_AWEME_DETAIL&se=false&sc=dynamic_cover&biz_tag=pcweb_cover&l=20250807154649F63E0092C65D14FB123B	False	137	Health Communication for the People: Chest Pain, Heart Attack, Early Warning Signs, Hardcore Health Science Initiative	False	False
1	197	7122646969855593765	Video	Keyword	Professor Pan Talks Heart	Healthcare professionals	4266	#CoronaryStent #CoronaryHeartDisease #MyocardialInfarction #VascularBlockage #ProfessorPanTalksHeart #MedicalScience	266	7	111	597	39	https://www.douyin.com/video/7122646969855593765	Western medicine	2	2		2	2	2		2	3	3		3	2022-07-22 18:00:00	1112	https://www.douyin.com/user/MS4wLjABAAAA8MyuDDfCOiYiFlVR7e8DR_m_MzrMhylipPqwwoLSMqI	No	78025872734	MS4wLjABAAAA8MyuDDfCOiYiFlVR7e8DR_m_MzrMhylipPqwwoLSMqI	https://p3-pc-sign.douyinpic.com/obj/tos-cn-p-0015/3bb3f728ec1a439abd52dfd3c7162397?lk3s=138a59ce&x-expires=1755759600&x-signature=ExSHvJBAMBKwOgNu%2BrrLMkgu09c%3D&from=327834062_large&s=PackSourceEnum_AWEME_DETAIL&se=false&sc=dynamic_cover&biz_tag=pcweb_cover&l=20250807154706E4C588E2DE43D26FF966	True	39	Coronary Stents, Coronary Heart Disease, Myocardial Infarction, Vascular Blockage, Professor Pan on the Heart, Medical Science	False	False
1	198	7498621367177317651	Video	Keyword	Dr. Zhang Weiwei, Shanghai Chest Hospital	Healthcare professionals	98344	How Terrifying Is Heart Failure? Seven Culprits Behind It! #HeartFailure #HeartDisease #HeartFailure #MedicalScience #SharingHealthKnowledge	10189	579	5581	2582	130	https://www.douyin.com/video/7498621367177317651	Western medicine	3	3		3	2	2		2	3	3		3	2025-04-29 18:00:00	100	https://www.douyin.com/user/MS4wLjABAAAAT5SkjpisXFkG99_rGkZ8N3bSPkcEk-XlELNxRXye2-E1y5lIDYo_TOW57Ni5TVso	No	4325914771203770	MS4wLjABAAAAT5SkjpisXFkG99_rGkZ8N3bSPkcEk-XlELNxRXye2-E1y5lIDYo_TOW57Ni5TVso	https://p3-pc-sign.douyinpic.com/obj/tos-cn-i-dy/f994b79e10644804aabacbaa19e7b304?lk3s=138a59ce&x-expires=1755759600&x-signature=OQy2D35ktmBqhxkzp4S8wTuNggk%3D&from=327834062_large&s=PackSourceEnum_AWEME_DETAIL&se=false&sc=dynamic_cover&biz_tag=pcweb_cover&l=202508071547144A9D31112C27910927D9	False	130	Heart failure, heart disease, cardiac insufficiency, medical science, uncovering health knowledge treasures	False	False
1	199	7517485437846293779	Video	Keyword	Dr. Shao Bing	Healthcare professionals	79124	Three Key Indicators in Heart Function Tests #CardiovascularHealth #HeartHealth #HeartExamination #MedicalScience	813	176	533	135	45	https://www.douyin.com/video/7517485437846293779	Western medicine	2	2		2	2	2		2	3	3		3	2025-06-19 17:00:00	49	https://www.douyin.com/user/MS4wLjABAAAAxBLMn9qAnYMgqLSvhYq2WAAsUDpz4niyDQW5Ku32z5GB5fYE0LQ-VyFg4hJ0b5Me	No	3166236018486343	MS4wLjABAAAAxBLMn9qAnYMgqLSvhYq2WAAsUDpz4niyDQW5Ku32z5GB5fYE0LQ-VyFg4hJ0b5Me	https://p3-pc-sign.douyinpic.com/obj/tos-cn-i-dy/24f5d60ba3f84e4fa60564d25c7d868b?lk3s=138a59ce&x-expires=1755759600&x-signature=4dprrm6W%2FCB3fcx7MRXb2K2CK14%3D&from=327834062_large&s=PackSourceEnum_AWEME_DETAIL&se=false&sc=dynamic_cover&biz_tag=pcweb_cover&l=20250807154730C6026912F4345551450B	False	45	Cardiovascular health, heart health, cardiac screening, medical science	False	False
1	200	7527269598514367801	Video	Keyword	Dr. Gu Yunfei, Cardiovascular	Healthcare professionals	242887	Can't Read Your ECG? Learn to Spot Danger in One Minute #MedicalScience #HealthCreationCamp #HealthScienceWithInsight #SharingHealthKnowledge	929	32	1244	321	53	https://www.douyin.com/video/7527269598514367801	Western medicine	2	2		2	3	3		3	3	3		3	2025-07-15 19:30:28	23	https://www.douyin.com/user/MS4wLjABAAAAooSQQYkUmUwqEz4XLUTjmwxJIDqqXz1oYBGs_J1Rp3k	No	99930604259	MS4wLjABAAAAooSQQYkUmUwqEz4XLUTjmwxJIDqqXz1oYBGs_J1Rp3k	https://p3-pc-sign.douyinpic.com/obj/tos-cn-i-0813c000-ce/oweh7n2BDlG2y2NITOLeJEA8TMARIAJ7OfA4eA?lk3s=138a59ce&x-expires=1755759600&x-signature=GPa2Vub%2FK10tMI4IZ6bFms46%2Fq0%3D&from=327834062_large&s=PackSourceEnum_AWEME_DETAIL&se=false&sc=dynamic_cover&biz_tag=pcweb_cover&l=2025080715473739EA1D1F6A3EE2097A78	False	53	Medical science, healthcare creation bootcamp, health science with real knowledge, uncovering health knowledge treasures	False	False
1	201	7451426933671251219	Video	Keyword	Dr. Bo Shining	Healthcare professionals	5305777	Young People Who Suffer Heart Attacks Often Have These “Three Skills” Three Key Factors Behind Young Heart Attacks—Must Read! #HardcoreHealthScience #TikTokKnowledgeYearEndAwards #MedicalLiteracy #BoShining #HangingByADash	25533	950	6229	10824	201	https://www.douyin.com/video/7451426933671251219	Western medicine	3	3		3	2	2		2	3	3		3	2024-12-23 11:00:01	227	https://www.douyin.com/user/MS4wLjABAAAAz1lOStxwzCZF5cJ3h8Sa2FPQ_8_l_vQdpdKEm1oEF_k	No	61238059783	MS4wLjABAAAAz1lOStxwzCZF5cJ3h8Sa2FPQ_8_l_vQdpdKEm1oEF_k	https://p3-pc-sign.douyinpic.com/obj/tos-cn-i-dy/7eda81f5436d4776ae6e7510576d0daf?lk3s=138a59ce&x-expires=1755759600&x-signature=h8uBNlS360XzJrLoIEPmXspwUPA%3D&from=327834062_large&s=PackSourceEnum_AWEME_DETAIL&se=false&sc=dynamic_cover&biz_tag=pcweb_cover&l=20250807154745E14B4E4EAF18A49A166D	False	201	Hardcore health science campaign, Douyin Year-End Knowledge Awards, medical literacy, Bo Shining, clinging to life by a thread	False	False
1	2	7278192323073281343	Video	Keyword	Cardiovascular Specialist Li Haicong	Healthcare professionals	181906	#MedicalScience #DrLiHaicong #HeartAttack	2255	135	531	731	5	https://www.douyin.com/video/7278192323073281343	Traditional Chinese Medicine	2	2		2	2	2		2	1	1		1	2023-09-15 12:30:00	692	https://www.douyin.com/user/MS4wLjABAAAAE8P0EHP-HnA5Ci5J0wrZOY3fT02zRDYcqmRsOMv6zo-uVIeA_DIn6Bk7pSqEa5bm	No	4495245390912784	MS4wLjABAAAAE8P0EHP-HnA5Ci5J0wrZOY3fT02zRDYcqmRsOMv6zo-uVIeA_DIn6Bk7pSqEa5bm	https://p3-pc-sign.douyinpic.com/obj/tos-cn-i-dy/4a7ad80d28944c63afaa5761be9f5528?lk3s=138a59ce&x-expires=1755788400&x-signature=uOKOcbFTBsvraFUNoyWAepzS%2BlQ%3D&from=327834062_large&s=PackSourceEnum_AWEME_DETAIL&se=false&sc=dynamic_cover&biz_tag=pcweb_cover&l=20250807232058ED6442AE2F6BC120428E	False	5	Medical Science Popularization, Dr. Li Haicong, Heart Attack	False	False
1	8	7529725763890744636	Video	Keyword	Dr. Song, Cardiology, Huixian People's Hospital	Healthcare professionals	60266	Emergency interventional treatment for acute myocardial infarction patients #ShakeOutHealthKnowledge #AcuteMyocardialInfarction #EmergencyInterventionalSurgery #FirstPersonView #OperatingRoomDaily	296432	18897	27725	134840	319	https://www.douyin.com/video/7529725763890744636	Western medicine	4	4		4	2	2		2	4	4		4	2025-07-22 10:21:39	16	https://www.douyin.com/user/MS4wLjABAAAACUJuBmRVpj1_ACMTAie5YUaady-73-QKK75o9UEjrag	No	54448536936	MS4wLjABAAAACUJuBmRVpj1_ACMTAie5YUaady-73-QKK75o9UEjrag	https://p3-pc-sign.douyinpic.com/obj/tos-cn-i-0629/oYXfeA0DfEE3EwtAQafRHtHRoz98gf0A6UwAQM?lk3s=138a59ce&x-expires=1755788400&x-signature=gSOoc%2BMmxeHiCmf%2Ba9Ei5nGDEW0%3D&from=327834062_large&s=PackSourceEnum_AWEME_DETAIL&se=false&sc=dynamic_cover&biz_tag=pcweb_cover&l=20250807232142CD7662C3F8BB352BDE9D	True	319	Sharing Health Knowledge Treasures, Acute Myocardial Infarction, Emergency Interventional Surgery, First-Person Perspective, Operating Room Routine	False	False
1	20	7472693525986020643	Images and Text	Keyword	Brother Xiao Hui, Cardiology	Healthcare professionals	47963	Heart attacks are often caused by delaying treatment. #HeartAttack #HeartAttackWarnings #Heart #HardcoreHealthScienceAction #SharingHealthKnowledge	16233	1044	9781	12734	0	https://www.douyin.com/note/7472693525986020643	Western medicine	3	3		3	2	2		2	2	2		2	2025-02-18 17:51:07	170	https://www.douyin.com/user/MS4wLjABAAAAGeJ7LLOnj-g2Lw3JZzI30k_HH9P2yPIRNvoAcDZegTBOK6wXTCC9xqz4onZttS_g	No	4356685572345432	MS4wLjABAAAAGeJ7LLOnj-g2Lw3JZzI30k_HH9P2yPIRNvoAcDZegTBOK6wXTCC9xqz4onZttS_g	https://p3-pc-sign.douyinpic.com/tos-cn-i-dy/6232ec57fbd54aa6aec8185e08f1b945~noop.jpeg?biz_tag=pcweb_cover&from=327834062&lk3s=138a59ce&s=PackSourceEnum_AWEME_DETAIL&se=false&x-expires=1755788400&x-signature=4X5DBAAAoTdImd1eyR6mA1KBKWI%3D	False	0	Heart Attack, Heart Attack Warning Signs, Heart, Hardcore Health Science Action, Sharing Health Knowledge Treasures	False	False
1	28	7474236226934017339	Video	Keyword	Neurosurgery Lin Kai	Healthcare professionals	83000	See the culprit behind heart attacks and strokes: vascular plaque #Trending #WhyDoArteriesNarrow #AtheroscleroticPlaque #HeartAttack #Stroke	421	53	114	238	37	https://www.douyin.com/video/7474236226934017339	Western medicine	1	1		1	2	2		2	2	2		2	2025-02-22 21:34:01	166	https://www.douyin.com/user/MS4wLjABAAAAAoflmk_OYh8lZOEgOIsUQL-BdgwW5vqspg-6cHaStv0	No	923195197631950	MS4wLjABAAAAAoflmk_OYh8lZOEgOIsUQL-BdgwW5vqspg-6cHaStv0	https://p3-pc-sign.douyinpic.com/obj/tos-cn-p-0015c000-ce/oQ6HQeEDxbfEplqF0nd5A1cQkfFYs9AukFCROw?lk3s=138a59ce&x-expires=1755788400&x-signature=6YmJSmErh5RXpd%2FGQmNjpXeg5Z4%3D&from=327834062_large&s=PackSourceEnum_SEARCH&se=false&sc=dynamic_cover&biz_tag=pcweb_cover&l=2025080723193204DE33CD82410D9ACFC6	True	37	Trending, Why Do Blood Vessels Narrow?, Atherosclerotic Plaques, Heart Attack, Stroke	False	False
1	36	7456406415679229223	Video	Keyword	Dr. Yang Wei	Healthcare professionals	3595286	What is a blood clot? What is plaque? How does a heart attack occur? How to prevent heart attacks! Explained clearly for everyone #BloodClots #HeartAttack #Angina #MedicalScience #HardcoreHealthScienceAction	126198	2735	46747	34394	161	https://www.douyin.com/video/7456406415679229223	Western medicine	4	4		4	2	2		2	4	4		4	2025-01-05 20:30:51	214	https://www.douyin.com/user/MS4wLjABAAAAlIQwiWFVgDTv4F64JSjoMFFPgNHSXSR1kImsQ9rAJPDHf86IjobfXO1ENT5IS-Hg	No	3685167368511335	MS4wLjABAAAAlIQwiWFVgDTv4F64JSjoMFFPgNHSXSR1kImsQ9rAJPDHf86IjobfXO1ENT5IS-Hg	https://p3-pc-sign.douyinpic.com/obj/tos-cn-i-dy/d7ac71fa3b7d4dcaa5c73ec55de44b34?lk3s=138a59ce&x-expires=1755788400&x-signature=7IxnqkXOv2YOUejMTHNfBZSb2cg%3D&from=327834062_large&s=PackSourceEnum_AWEME_DETAIL&se=false&sc=dynamic_cover&biz_tag=pcweb_cover&l=20250807232452D43A2697B8BB95680B2A	False	161	Blood Clots, Heart Attack, Angina, Medical Science Popularization, Hardcore Health Science Action	False	False
1	37	7527930663098387752	Video	Keyword	Cardiology Brother Xiao Hui	Healthcare professionals	47963	Top 5 warning signs before a heart attack #HeartAttack #HeartDisease #Health #MedicalHealthCreationCamp	41289	231	19147	4589	10	https://www.douyin.com/video/7527930663098387752	Western medicine	3	3		3	2	1	2	2	2	2		2	2025-07-18 14:00:00	20	https://www.douyin.com/user/MS4wLjABAAAAGeJ7LLOnj-g2Lw3JZzI30k_HH9P2yPIRNvoAcDZegTBOK6wXTCC9xqz4onZttS_g	No	4356685572345432	MS4wLjABAAAAGeJ7LLOnj-g2Lw3JZzI30k_HH9P2yPIRNvoAcDZegTBOK6wXTCC9xqz4onZttS_g	https://p3-pc-sign.douyinpic.com/obj/tos-cn-i-dy/6d6ef23b886444f683a1563c9c43b48b?lk3s=138a59ce&x-expires=1755788400&x-signature=s70ANHexLUkX6PqZgKR69U1verU%3D&from=327834062_large&s=PackSourceEnum_AWEME_DETAIL&se=false&sc=dynamic_cover&biz_tag=pcweb_cover&l=202508072325014387F7F5852D5D9F174C	False	10	Heart Attack, Heart Disease, Health, Healthcare Creation Bootcamp	False	False
1	38	7528285823784881435	Video	Keyword	Director Lü on Health	Healthcare professionals	119000	Heart attacks aren't just for the elderly—young people are vulnerable too! #SharingHealthKnowledgeTreasures #HeartAttack #Stroke #HealthScienceWithInsight	2063	35	195	73	113	https://www.douyin.com/video/7528285823784881435	Western medicine	3	3		3	2	2		2	3	3		3	2025-07-18 13:13:57	20	https://www.douyin.com/user/MS4wLjABAAAADOvCQNbYbM7t-VBVA7HJpNILJnf0q4iiPFVirFo1ni2dRDxLbQHiSyGiMmw29uGZ	No	2854759922941831	MS4wLjABAAAADOvCQNbYbM7t-VBVA7HJpNILJnf0q4iiPFVirFo1ni2dRDxLbQHiSyGiMmw29uGZ	https://p9-pc-sign.douyinpic.com/obj/tos-cn-p-0015/oIBxUQdCfWgEBnF7Q8IBMoAGX2AfsEy5PBeIBD?lk3s=138a59ce&x-expires=1755788400&x-signature=7F06NQgFsgrE1Fwq%2BmU1yiossHU%3D&from=327834062_large&s=PackSourceEnum_SEARCH&se=false&sc=dynamic_cover&biz_tag=pcweb_cover&l=2025080723193245B9CD45AB6350A38A2E	False	113	Sharing Health Knowledge Treasures, Heart Attack, Stroke, Health Science with Real Insight	False	False
1	40	7510883703191604519	Video	Keyword	Dr. Yang Wei	Healthcare professionals	3595286	Don't let your stent become useless! 5 habits determine your heart's lifespan #HeartStent #HeartAttack #HardcoreHealthScienceAction #SharingHealthKnowledge	21260	784	7341	5423	284	https://www.douyin.com/video/7510883703191604519	Western medicine	4	4		4	2	2		2	3	3		3	2025-06-01 17:47:00	67	https://www.douyin.com/user/MS4wLjABAAAAlIQwiWFVgDTv4F64JSjoMFFPgNHSXSR1kImsQ9rAJPDHf86IjobfXO1ENT5IS-Hg	No	3685167368511335	MS4wLjABAAAAlIQwiWFVgDTv4F64JSjoMFFPgNHSXSR1kImsQ9rAJPDHf86IjobfXO1ENT5IS-Hg	https://p3-pc-sign.douyinpic.com/obj/tos-cn-i-dy/205075dc549f4cf7bafe222b41c0c217?lk3s=138a59ce&x-expires=1755788400&x-signature=vkqSaciWAqV9w7tx6QPpAOp6maE%3D&from=327834062_large&s=PackSourceEnum_AWEME_DETAIL&se=false&sc=dynamic_cover&biz_tag=pcweb_cover&l=202508072325187A4F8445606B5F108543	False	284	Heart Stent, Heart Attack, Hardcore Health Science Action, Sharing Health Knowledge Treasures	False	False
1	47	7454460070626200870	Images and Text	Keyword	TCM Luo Qingju	Healthcare professionals	8778	#AcuteHeartAttack #HeartAttack #HeartAttackFirstAid #HeartAttackWarnings #HeartAttackSigns	2003	52	2514	631	0	https://www.douyin.com/note/7454460070626200870	Traditional Chinese Medicine	3	3		3	2	2		2	2	2		2	2024-12-31 14:35:02	219	https://www.douyin.com/user/MS4wLjABAAAACJ5OzlurSBwxgh74XLoGiC5zqNzojtyrxjAXJgIlWwWBkwJvIWCaeZiHuYtdQFp_	No	4453440060669108	MS4wLjABAAAACJ5OzlurSBwxgh74XLoGiC5zqNzojtyrxjAXJgIlWwWBkwJvIWCaeZiHuYtdQFp_	https://p3-pc-sign.douyinpic.com/tos-cn-i-dy/ad0c688d94244d3eb4d0ff5459f7e544~noop.jpeg?biz_tag=pcweb_cover&from=327834062&lk3s=138a59ce&s=PackSourceEnum_AWEME_DETAIL&se=false&x-expires=1755788400&x-signature=jgjzMKOJ9CO40XlcIyhnf%2B5dMSU%3D	False	0	Acute myocardial infarction, heart attack, emergency response, warning signs	False	False
1	53	7459956160729271587	Video	Keyword	Jiangdong Xiang Doctor	Healthcare professionals	924716	Heart attacks are often diet-related. These 4 foods are bad for your heart #TCM #DrJiangDongxiang #HeartAttack	3740	70	1799	4103	113	https://www.douyin.com/video/7459956160729271587	Western medicine	3	3		3	2	2		2	3	3		3	2025-01-25 19:00:00	194	https://www.douyin.com/user/MS4wLjABAAAAKrkj-HH8UxJZnflgjWewhA7Hpn2RCqUH-lrj_srZY6FA2XG-SOkJDmqd7MLylReG	No	4398495650551176	MS4wLjABAAAAKrkj-HH8UxJZnflgjWewhA7Hpn2RCqUH-lrj_srZY6FA2XG-SOkJDmqd7MLylReG	https://p3-pc-sign.douyinpic.com/obj/tos-cn-i-dy/390a3e532e0b486292f595a40c1f8ddf?lk3s=138a59ce&x-expires=1755788400&x-signature=VvGaSZV4JM%2FI9AvTsgbfOX%2BEnUE%3D&from=327834062_large&s=PackSourceEnum_AWEME_DETAIL&se=false&sc=dynamic_cover&biz_tag=pcweb_cover&l=202508072326500671592DE8B7FAFBA80F	False	113	Traditional Chinese medicine, Dr. Jiang Dongxiang, myocardial infarction	False	False
1	54	7507221610312715529	Video	Keyword	TCM Anorectal Doctor Jin	Healthcare professionals	59923	Do you understand how coronary heart disease develops? #CoronaryHeartDisease #MedicalScience #SharingHealthKnowledge	25071	647	15772	12027	93	https://www.douyin.com/video/7507221610312715529	Traditional Chinese Medicine	4	4		4	2	2		2	3	3		3	2025-05-22 18:54:25	77	https://www.douyin.com/user/MS4wLjABAAAAW0Y8qe9-RjF-aPxiu8MXf4bjPHutd_Xom7Rcp89VLm0	No	65244488490	MS4wLjABAAAAW0Y8qe9-RjF-aPxiu8MXf4bjPHutd_Xom7Rcp89VLm0	https://p9-pc-sign.douyinpic.com/obj/tos-cn-p-0015/oIFImd7oLAlFAimBE7OwY9ABCQvfQ2qeA1ogQD?lk3s=138a59ce&x-expires=1755788400&x-signature=3ouTBwWNVJlmD80SgBTn27ZI4Q8%3D&from=327834062_large&s=PackSourceEnum_AWEME_DETAIL&se=false&sc=dynamic_cover&biz_tag=pcweb_cover&l=20250807232658712A51BE1CEF7FF47D30	False	93	Coronary heart disease, medical science communication, Unlocking Health Knowledge Treasures	False	False
1	55	7464470073319722298	Video	Keyword	Heart-Centered Techniques	Healthcare professionals	13643049	6 Major Warning Signs Before a Heart Attack With temperatures plummeting and holidays approaching, indulgent eating and drinking are inevitable. Stay vigilant against cardiovascular events—especially heart attacks and strokes! #SharingHealthKnowledge #NationalHealthLiteracy #ScienceExplained #CardiovascularDisease #DoctorLife	280428	4816	241286	131299	253	https://www.douyin.com/video/7464470073319722298	Western medicine	3	4	4	4	2	2		2	4	4		4	2025-01-27 17:00:00	192	https://www.douyin.com/user/MS4wLjABAAAAMqsBIZGfVFDWYE-Ll7MB7Dluw-2NczQA_aChqPye0qbcMgyGbHjpyBtGL55tGJ-k	No	3456462300646455	MS4wLjABAAAAMqsBIZGfVFDWYE-Ll7MB7Dluw-2NczQA_aChqPye0qbcMgyGbHjpyBtGL55tGJ-k	https://p3-pc-sign.douyinpic.com/obj/tos-cn-i-0813c000-ce/osEQyPfeI4rHwFuT5u8M8mesefAWAAPAA1U8Q3?lk3s=138a59ce&x-expires=1755788400&x-signature=uDyoj1gXnVG1tWE10BiZ4JkirYA%3D&from=327834062_large&s=PackSourceEnum_AWEME_DETAIL&se=false&sc=dynamic_cover&biz_tag=pcweb_cover&l=20250807232707D026458658D5C425D0D8	False	253	Unlocking Health Knowledge Treasures, National Health Literacy Initiative, Science Communication, Cardiovascular Diseases, Doctor's Daily Life	False	False
1	57	7510126754279722275	Video	Keyword	Cardiovascular Director Zhu Zhiyang	Healthcare professionals	33655	How to self-rescue during a heart attack? #HeartAttack #HeartAttackFirstAid #MedicalScience #SharingHealthKnowledge #XiyuanHospitalJiningBranch	42180	679	42226	27726	52	https://www.douyin.com/video/7510126754279722275	Western medicine	3	3		3	2	2		2	3	3		3	2025-05-30 17:00:00	69	https://www.douyin.com/user/MS4wLjABAAAA5cn8rf7N0jvXMbDdrssPPwG2WeRocFR5OcMbLJ0GT5X8r_ySf_qCQguj7z6XJ7CW	No	1915772468995660	MS4wLjABAAAA5cn8rf7N0jvXMbDdrssPPwG2WeRocFR5OcMbLJ0GT5X8r_ySf_qCQguj7z6XJ7CW	https://p9-pc-sign.douyinpic.com/obj/tos-cn-i-dy/01301a24876e41909f0be173dfeb0b1c?lk3s=138a59ce&x-expires=1755788400&x-signature=gRTUP2cOrQ%2BfrvJ1QHbAssPxlew%3D&from=327834062_large&s=PackSourceEnum_AWEME_DETAIL&se=false&sc=dynamic_cover&biz_tag=pcweb_cover&l=20250807232723E79925067A831A91E4E4	False	52	Heart attack, emergency response, medical science communication, Unlocking Health Knowledge Treasures, Xiyuan Hospital Jining Branch	False	False
1	63	7503132037889494326	Video	Keyword	Joint Health Doctor Zhao	Healthcare professionals	144052	The “King of Sudden Death” with extremely high misdiagnosis rates! #SharingHealthKnowledge #PulmonaryEmbolism #BloodClot #MedicalScience	13725	238	2418	2624	73	https://www.douyin.com/video/7503132037889494326	Western medicine	3	3		3	2	2		2	2	2		2	2025-05-11 18:27:14	88	https://www.douyin.com/user/MS4wLjABAAAANKE22yhktB7dGRVpXUius9h4EILvvH36Eas0voMlQnw	No	73760196148	MS4wLjABAAAANKE22yhktB7dGRVpXUius9h4EILvvH36Eas0voMlQnw	https://p3-pc-sign.douyinpic.com/obj/tos-cn-i-dy/4f7e190c089d42f99f874a7d7d6f12e6?lk3s=138a59ce&x-expires=1755788400&x-signature=gGylBUEuJ3Vpc2m3pahTRN%2FHx74%3D&from=327834062_large&s=PackSourceEnum_AWEME_DETAIL&se=false&sc=dynamic_cover&biz_tag=pcweb_cover&l=20250807232812809D2EF3F17B8F0952FD	False	73	Shake Out Health Knowledge Treasures, Pulmonary Embolism, Blood Clots, Medical Science Popularization	False	False
1	65	7460322494365322505	Video	Keyword	Cardiology Professor Jiang Yaqiu	Healthcare professionals	1676416	53 years old... Why did acute myocardial infarction and cardiac rupture lead to death? When a heart attack occurs... #VideoForReferenceOnlySeekMedicalAttentionOfflineIfUnwell #HeartAttack #Heart #Rupture #Why	3812	195	1036	658	284	https://www.douyin.com/video/7460322494365322505	Western medicine	3	3		3	2	2		2	3	3		3	2025-01-16 09:42:18	203	https://www.douyin.com/user/MS4wLjABAAAAC6Cv9qeCoB-FrSwUnQVFhaMgUOHYG8ck_rF3qk-ogQw	No	77479835407	MS4wLjABAAAAC6Cv9qeCoB-FrSwUnQVFhaMgUOHYG8ck_rF3qk-ogQw	https://p3-pc-sign.douyinpic.com/obj/tos-cn-i-0813/oIEIHAbgILAFnIAAQstGozi5YexAfKeQZEAeRf?lk3s=138a59ce&x-expires=1755788400&x-signature=ejTKi%2F2qRNR4JR3U5c16ucr328Q%3D&from=327834062_large&s=PackSourceEnum_AWEME_DETAIL&se=false&sc=dynamic_cover&biz_tag=pcweb_cover&l=202508072328274AB4D4F93C9A9B51CD07	False	284	Video for Reference Only. Seek Offline Medical Attention if Unwell, Heart Attack, Heart, Rupture, Why	False	False
1	67	7530204603184565554	Video	Keyword	Skin Care Doctor Zhang Yuan	Healthcare professionals	280208	Cerebral infarction and myocardial infarction are affecting younger people. Recognizing these emergency signs could save lives in critical moments! #CerebralInfarction #MyocardialInfarction #SharingHealthKnowledge #SuddenDeath #StayingUpLate	18773	9683	12317	16939	555	https://www.douyin.com/video/7530204603184565554	Western medicine	4	4		4	2	2		2	3	3		3	2025-07-23 19:18:00	15	https://www.douyin.com/user/MS4wLjABAAAA3ugI4BfmVlr_BxiPZA9v6NN8uYc4YdWrgxNBcLLi0Uc	No	101648449420	MS4wLjABAAAA3ugI4BfmVlr_BxiPZA9v6NN8uYc4YdWrgxNBcLLi0Uc	https://p3-pc-sign.douyinpic.com/obj/tos-cn-i-0813/ookYQ4D9AAYKkED2AAgFBgmeIfUlozECQAk2BA?lk3s=138a59ce&x-expires=1755788400&x-signature=Eev6G0sfdd8k1XeKrf91WtjfPEA%3D&from=327834062_large&s=PackSourceEnum_AWEME_DETAIL&se=false&sc=dynamic_cover&biz_tag=pcweb_cover&l=20250807232843474D2193C4D0045CB05D	False	55	Cerebral Infarction, Heart Attack, Shake Out Health Knowledge Treasures, Sudden Death, Staying Up Late	False	False
1	69	7480861299170102591	Video	Keyword	Master's Auntie Zhuzi Chen	Healthcare professionals	508755	Learn to distinguish stroke from heart attack in 1 minute. Have you mastered it? #Stroke #HeartAttack #HealthCreationCamp #SharingHealthKnowledge #BackToWorkBanweiHealthGuide	23549	5570	10978	11080	65	https://www.douyin.com/video/7480861299170102591	Western medicine	4	4		4	2	2		2	3	3		3	2025-03-12 18:04:34	148	https://www.douyin.com/user/MS4wLjABAAAAZu23ZEJWbic4x-Q3TndcXQlgsnaR6KOAe_mXV3DwitYfmMIvlcbWmWYR5xzQ2wMp	No	1011151204787181	MS4wLjABAAAAZu23ZEJWbic4x-Q3TndcXQlgsnaR6KOAe_mXV3DwitYfmMIvlcbWmWYR5xzQ2wMp	https://p3-pc-sign.douyinpic.com/obj/tos-cn-i-dy/646b1d20daa54320857e94d5a53c3197?lk3s=138a59ce&x-expires=1755788400&x-signature=odkgJ3bsdTC8CiLotIbxWTz1GPs%3D&from=327834062_large&s=PackSourceEnum_AWEME_DETAIL&se=false&sc=dynamic_cover&biz_tag=pcweb_cover&l=202508072328594BAE21BBE7F8D207B69E	False	65	Cerebral Infarction, Heart Attack, Medical Health Creation Bootcamp, Shake Out Health Knowledge Treasures, Back to Work with Banwei Health Guide	False	False
1	70	7348693619223678242	Video	Keyword	Wei Zi, Forging Ahead in Medicine	Healthcare professionals	30782735	Successful self-rescue during a heart attack: What symptoms should raise high alert? Watch this video—it could save lives in critical moments! #HealthCommunicationForThePeople #HeartAttack #HeartAttackWarnings #HeartAttackFirstAid #SeasonalHealthGuide	1184297	44338	289017	555872	214	https://www.douyin.com/video/7348693619223678242	Western medicine	5	5		5	2	2		2	4	4		4	2024-03-21 18:00:00	504	https://www.douyin.com/user/MS4wLjABAAAArpWodT3Pj5GRZkmJREQ9oT3EBk5nbGsIu80t-J854EU	No	96304083542	MS4wLjABAAAArpWodT3Pj5GRZkmJREQ9oT3EBk5nbGsIu80t-J854EU	https://p3-pc-sign.douyinpic.com/obj/tos-cn-i-dy/0929ebd0b37640d9b189322ef1c90503?lk3s=138a59ce&x-expires=1755788400&x-signature=XynpT3iOm1k3Pqt5WbJL3uXoG7I%3D&from=327834062_large&s=PackSourceEnum_AWEME_DETAIL&se=false&sc=dynamic_cover&biz_tag=pcweb_cover&l=202508072329077415D4349D25F2993342	False	214	Health Communication for the People, Heart Attack, Heart Attack Warning Signs, Heart Attack First Aid, Seasonal Health Guide	False	False
1	73	7498928043252010275	Video	Keyword	Dr. An Zhen Xiaochuan	Healthcare professionals	253597	Each of our body's eight major organs has its own “greatest enemy”—and most people unknowingly harm them daily! #BodyOrgans #HealthBasics #NationalHealthLiteracy #SharingHealthKnowledge	57185	1133	40233	57766	82	https://www.douyin.com/video/7498928043252010275	Western medicine	3	3		3	2	2		2	2	2		2	2025-05-03 10:58:00	96	https://www.douyin.com/user/MS4wLjABAAAAlMofssZe6xQOBt9W_D4tWbTC_JVNtDlkSy9IblmkoTo	No	53269951164	MS4wLjABAAAAlMofssZe6xQOBt9W_D4tWbTC_JVNtDlkSy9IblmkoTo	https://p3-pc-sign.douyinpic.com/obj/tos-cn-i-dy/13e663cc0ba742ce9fab333abd1ef1f8?lk3s=138a59ce&x-expires=1755788400&x-signature=aEfTOu0TtC9vdUA6vUJqOKokQDA%3D&from=327834062_large&s=PackSourceEnum_AWEME_DETAIL&se=false&sc=dynamic_cover&biz_tag=pcweb_cover&l=202508072329332D2748CBC9A1EEB4D7A5	False	82	Body Organs, Wellness Basics, National Health Literacy Enhancement, Unlocking Health Knowledge Treasures	False	False
1	74	7507821961863548195	Images and Text	Keyword	Professor Shi Talks Health	Healthcare professionals	1171138	#CoronaryHeartDisease #HeartAttack #HealthScience #CompassionateMedicine	292	1	373	88	0	https://www.douyin.com/note/7507821961863548195	Traditional Chinese Medicine	2	2		2	2	2		2	1	2	2	2	2025-05-24 15:50:00	75	https://www.douyin.com/user/MS4wLjABAAAAhp7WlBkm33dGuRNX7sv2EpJX1wFn3DJwI61rN-3spA4tBlyB4XZbRDPqyITFs4Mk	No	2576845905859020	MS4wLjABAAAAhp7WlBkm33dGuRNX7sv2EpJX1wFn3DJwI61rN-3spA4tBlyB4XZbRDPqyITFs4Mk	https://p3-pc-sign.douyinpic.com/tos-cn-i-dy/4378769bb41a4790816976e2bcdd5bc8~noop.jpeg?biz_tag=pcweb_cover&from=327834062&lk3s=138a59ce&s=PackSourceEnum_AWEME_DETAIL&se=false&x-expires=1755788400&x-signature=AgDvzdanlysxQvaGPF67HVjnzog%3D	False	0	Coronary Heart Disease, Heart Attack, Health Science, Compassionate Medicine	False	False
1	80	7526832823718726938	Video	Keyword	Dr. Huang Li, Cardiology	Healthcare professionals	281987	#MedicalScience #HeartAttack #CardiovascularHealth #DrHuangLi #TCM	33324	364	9689	4768	114	https://www.douyin.com/video/7526832823718726938	Western medicine	4	4		4	2	2		2	3	3		3	2025-07-15 11:15:00	23	https://www.douyin.com/user/MS4wLjABAAAAUoJj_ji-3QbWxONsNaRVUvOjL_wrCDLadzSvoruNFnq6exerk4yPJ_iSgZPpaLsa	No	2683268656539757	MS4wLjABAAAAUoJj_ji-3QbWxONsNaRVUvOjL_wrCDLadzSvoruNFnq6exerk4yPJ_iSgZPpaLsa	https://p3-pc-sign.douyinpic.com/obj/tos-cn-i-dy/0cf285ab99634868b96831326a8207aa?lk3s=138a59ce&x-expires=1755788400&x-signature=50N1rjGQGb8WEBYFO6zWkMQq7zw%3D&from=327834062_large&s=PackSourceEnum_AWEME_DETAIL&se=false&sc=dynamic_cover&biz_tag=pcweb_cover&l=20250807233006E6FD8123EBA18E1AC4D0	False	114	Medical Science, Heart Attack, Cardiovascular Health, Dr. Huang Li, Traditional Chinese Medicine	False	False
1	86	7493366789401840906	Video	Keyword	Dr. Fan Zongjing, Cardiovascular Medicine	Healthcare professionals	417044	Want to avoid heart attacks and strokes? Master these four exercises—best of all, they're free and can be done at home! #HeartAttackStrokePrevention #Health #Exercises	124594	3465	129786	111938	75	https://www.douyin.com/video/7493366789401840906	Traditional Chinese Medicine	3	3		3	2	2		2	2	2		2	2025-04-16 18:00:00	113	https://www.douyin.com/user/MS4wLjABAAAAYf7E-W2sK8bg_exxpZ3oYrgaMYn4yRdOuhS_6wNppWvQyyqniDSKjKjEClxsE1Ve	No	3773968973314327	MS4wLjABAAAAYf7E-W2sK8bg_exxpZ3oYrgaMYn4yRdOuhS_6wNppWvQyyqniDSKjKjEClxsE1Ve	https://p9-pc-sign.douyinpic.com/obj/tos-cn-i-dy/694dcd368fd246aba66e3aec0d16223e?lk3s=138a59ce&x-expires=1755788400&x-signature=jIcTlqtXsDSapMID3MTUsM%2BUF%2B8%3D&from=327834062_large&s=PackSourceEnum_AWEME_DETAIL&se=false&sc=dynamic_cover&biz_tag=pcweb_cover&l=202508072330551CB2F4DF937D7A3444FA	False	75	Heart Attack & Stroke Prevention, Health, Exercises	False	False
1	98	7525689371664698675	Video	Keyword	Li Peng	Healthcare professionals	255	Essential First Aid Knowledge for Acute Heart Attacks #MedicalScience #Trending #HealthEducation	553	1	749	163	8	https://www.douyin.com/video/7525689371664698675	Western medicine	2	2		2	2	2		2	2	2		2	2025-07-11 13:18:28	27	https://www.douyin.com/user/MS4wLjABAAAAfxXtCeTsKzShaPfgZdaR2pH2Md9eou8uqkRETudob45pKT4zRtXng3JVg7QkNKwn	No	3217630299962954	MS4wLjABAAAAfxXtCeTsKzShaPfgZdaR2pH2Md9eou8uqkRETudob45pKT4zRtXng3JVg7QkNKwn	https://p3-pc-sign.douyinpic.com/obj/tos-cn-i-dy/d329fd53e9754b2986f0b275fd033ae0?lk3s=138a59ce&x-expires=1755788400&x-signature=RPTkQ3OhVEow4e3k%2Bn6Tws4szWE%3D&from=327834062_large&s=PackSourceEnum_AWEME_DETAIL&se=false&sc=dynamic_cover&biz_tag=pcweb_cover&l=20250807233230AA0AC21074C685B1067F	False	8	Medical Science Popularization, Hot Topics, Health Education	False	False
1	99	7530962972186004796	Video	Keyword	Dr. Li Yanbing, Cardiologist	Healthcare professionals	34489	Nitroglycerin vs. Quick-Acting Heart Rescue Pills: Which to Choose? The Two Giants of Cardiac Emergency Care: Nitroglycerin vs. Quick-Acting Heart Rescue Pills—Using the Wrong One Is No Small Matter! These two are vastly different. Nitroglycerin is the “Western medicine frontrunner,” while Quick-Acting Heart-Saving Pills are the “traditional Chinese medicine backup force”! For confirmed coronary …	70599	1007	69593	56386	105	https://www.douyin.com/video/7530962972186004796	Western medicine	4	4		4	2	2		2	3	3		3	2025-07-25 18:22:38	13	https://www.douyin.com/user/MS4wLjABAAAA2vjgRjKYW_WpiGItbtZq4z9PHQm7RT-a6GTHLs-HcYTT0v0sqzkAKkr4yYTrpH2F	No	2763504622514361	MS4wLjABAAAA2vjgRjKYW_WpiGItbtZq4z9PHQm7RT-a6GTHLs-HcYTT0v0sqzkAKkr4yYTrpH2F	https://p3-pc-sign.douyinpic.com/obj/tos-cn-i-0813c000-ce/oY20ECfBeE40ev0AzWWBCQbaDEuA9i1AiAA2Iw?lk3s=138a59ce&x-expires=1755788400&x-signature=NXYXp9%2BIMApre7Ds81TXBBx4XiI%3D&from=327834062_large&s=PackSourceEnum_AWEME_DETAIL&se=false&sc=dynamic_cover&biz_tag=pcweb_cover&l=202508072332383C0771F1D24C727987B7	False	105	Medical Science Popularization, Heart Attack First Aid, Chest Pain Treatment	False	False
1	102	7498251558115642664	Video	Keyword	Dr. Zou	Healthcare professionals	484087	One video teaches you how to quickly distinguish between heart attack, stroke, and cerebral hemorrhage #HeartAttack #Stroke #CerebralHemorrhage #MedicalScience #HealthKnowledgeTreasures	779211	15964	622476	683665	110	https://www.douyin.com/video/7498251558115642664	Western medicine	4	4		4	2	2		2	3	3		3	2025-05-03 18:00:00	96	https://www.douyin.com/user/MS4wLjABAAAAM4wPqvQX56K32Yd0ZwaglZc2cNFUz5jZ9dcdfQd21Xs	No	95530554451	MS4wLjABAAAAM4wPqvQX56K32Yd0ZwaglZc2cNFUz5jZ9dcdfQd21Xs	https://p9-pc-sign.douyinpic.com/obj/tos-cn-i-dy/68b633b3ff514ef98d4ba6a049e5295f?lk3s=138a59ce&x-expires=1755788400&x-signature=1JZhhjiXc9iyU3CG0ISOLzrXcLk%3D&from=327834062_large&s=PackSourceEnum_AWEME_DETAIL&se=false&sc=dynamic_cover&biz_tag=pcweb_cover&l=20250807233306A414C34BEF7017430D8B	False	110	Heart Attack, Stroke, Cerebral Hemorrhage, Medical Science Popularization, Unlock Health Knowledge Treasures	False	False
1	104	7529721772246175027	Video	Keyword	Dr. Zhou Aizhu, TCM Specialist (Grade A Hospital)	Healthcare professionals	22674	Want to avoid stroke for life? Boil hawthorn with two ingredients and drink the water. #Stroke #HeartAttack #TCM #Wellness #HealthScience	10450	192	10880	9111	41	https://www.douyin.com/video/7529721772246175027	Traditional Chinese Medicine	2	2		2	2	2		2	3	3		3	2025-07-25 08:00:00	13	https://www.douyin.com/user/MS4wLjABAAAABwxD5Q3bWST08z1Yt0wdR1d52PcgOmO-5Vih02TvH2MX_Kp_mJK8MwYdQK6gzdOD	No	1655191304670968	MS4wLjABAAAABwxD5Q3bWST08z1Yt0wdR1d52PcgOmO-5Vih02TvH2MX_Kp_mJK8MwYdQK6gzdOD	https://p3-pc-sign.douyinpic.com/obj/tos-cn-i-dy/2378dd3948f34b7aaf50daa41e775066?lk3s=138a59ce&x-expires=1755788400&x-signature=EHBNLvsZRiqhjl2GeNUwuVIdU9Q%3D&from=327834062_large&s=PackSourceEnum_AWEME_DETAIL&se=false&sc=dynamic_cover&biz_tag=pcweb_cover&l=20250807233315A414C34BEF70174312A2	False	41	Stroke, Heart Attack, Traditional Chinese Medicine, Wellness, Health Education	False	False
1	105	7532376856176217398	Video	Keyword	Dr. Du, Cardiologist	Healthcare professionals	1025902	Over 40 with hypertension? Get these 3 annual checkups to prevent major diseases and protect your blood vessels. #Hypertension #Stroke #Three-ChannelHypertensionManagement #HealthKnowledgeTreasures #HealthScienceWithInsight	33577	493	9570	3782	101	https://www.douyin.com/video/7532376856176217398	Western medicine	3	3		3	2	2		2	3	3		3	2025-07-29 14:00:20	9	https://www.douyin.com/user/MS4wLjABAAAAcFGk9PKkgBIqKzrmybqPt_YAMXmoFASTDFs1bf1HevM	No	93076683615	MS4wLjABAAAAcFGk9PKkgBIqKzrmybqPt_YAMXmoFASTDFs1bf1HevM	https://p3-pc-sign.douyinpic.com/obj/tos-cn-i-dy/fd4f9e1c9b164174ba79aa3dd2ffe524?lk3s=138a59ce&x-expires=1755788400&x-signature=0jjrKLRO%2B0oJsYV6JWEya6E1GzU%3D&from=327834062_large&s=PackSourceEnum_AWEME_DETAIL&se=false&sc=dynamic_cover&biz_tag=pcweb_cover&l=202508072333239D2CFE8163EBC488BE34	False	101	Hypertension, Stroke, Three-Channel Blood Pressure Reduction, Unlock Health Knowledge Treasures, Health Education with True Insight	False	False
1	106	7531625045351386420	Video	Keyword	Dr. Xie Zheng, TCM Practitioner	Healthcare professionals	580398	#TCM #HealthScience	36642	782	24607	11820	71	https://www.douyin.com/video/7531625045351386420	Traditional Chinese Medicine	3	3		3	2	2		2	2	2		2	2025-07-27 13:12:09	11	https://www.douyin.com/user/MS4wLjABAAAAX9toda85YPdbBb21LC0DrKHle9pTVsrCjsjkehQGDM8	No	132410672952264	MS4wLjABAAAAX9toda85YPdbBb21LC0DrKHle9pTVsrCjsjkehQGDM8	https://p3-pc-sign.douyinpic.com/obj/tos-cn-i-dy/08c0c70ca92940aab5ff01353f79f76d?lk3s=138a59ce&x-expires=1755788400&x-signature=NbhToJ0RY56leME9kyHfnQVQY8k%3D&from=327834062_large&s=PackSourceEnum_AWEME_DETAIL&se=false&sc=dynamic_cover&biz_tag=pcweb_cover&l=20250807233330E42A7D444875C8F9510D	False	71	Traditional Chinese Medicine, Health Science Popularization	False	False
1	109	7476717377648872767	Video	Keyword	Dr. Zhan, Orthopedics	Healthcare professionals	1614622	What causes chest pain? Is the heart on the left side of the body? #ChestPain #Angina #GERD #HardcoreScienceHealthCampaign #TikTokCreationSeason	263359	7709	136100	128478	289	https://www.douyin.com/video/7476717377648872767	Western medicine	5	5		5	2	2		2	3	3		3	2025-03-01 14:02:19	159	https://www.douyin.com/user/MS4wLjABAAAAVAr_YGO8_TUMEjh4XEdeCL85WgYyHjP72uQPp3Cx_p0	No	83300126883	MS4wLjABAAAAVAr_YGO8_TUMEjh4XEdeCL85WgYyHjP72uQPp3Cx_p0	https://p3-pc-sign.douyinpic.com/obj/tos-cn-i-0813/ocdAkDi4cEBb07AAFzAgfWiHzCIkeVJADAuVoC?lk3s=138a59ce&x-expires=1755788400&x-signature=EkIoiJg8LI7rYezOFOj6qBe%2FCMU%3D&from=327834062_large&s=PackSourceEnum_AWEME_DETAIL&se=false&sc=dynamic_cover&biz_tag=pcweb_cover&l=20250807233357CEF21F6232A951EE7D26	False	289	Chest Pain, Angina Pectoris, Gastroesophageal Reflux, Hardcore Health Science Action, Douyin Creation Season	False	False
1	110	7515321570328382739	Video	Keyword	Dr. Danyang	Healthcare professionals	847825	Why is heart attack so hard to prevent? #HeartAttack #HeartDisease #SuddenDeath #TikTokHealthKnowledge	11530	298	4303	2266	83	https://www.douyin.com/video/7515321570328382739	Western medicine	3	3		3	2	2		2	3	3		3	2025-06-16 18:00:00	52	https://www.douyin.com/user/MS4wLjABAAAAiQ-CM6m_vG2Ecuu8kL_lwijlFcfhJZ2tWsNdWfvv2QQ	No	105541634338	MS4wLjABAAAAiQ-CM6m_vG2Ecuu8kL_lwijlFcfhJZ2tWsNdWfvv2QQ	https://p3-pc-sign.douyinpic.com/obj/tos-cn-i-dy/72cc9950705848d99f96e3a177c21fd2?lk3s=138a59ce&x-expires=1755788400&x-signature=HC83lDL%2BaubDFsqSB31O%2FCqaF1k%3D&from=327834062_large&s=PackSourceEnum_AWEME_DETAIL&se=false&sc=dynamic_cover&biz_tag=pcweb_cover&l=20250807233405A14EFAE4D7BAEB3E18B4	False	83	Heart Attack, Heart Disease, Sudden Death, Shake Out Health Knowledge Treasures	False	False
1	111	7529850905470995753	Video	Keyword	Dr. Sun, TCM Preventive Medicine	Healthcare professionals	1135250	These 5 subtle symptoms could be the final warning signs of a heart attack #SuddenDeath #HeartAttack #MedicalScience #HealthScienceMatters #TikTokHealthKnowledge	38469	777	19672	29660	125	https://www.douyin.com/video/7529850905470995753	Traditional Chinese Medicine	4	4		4	2	2		2	3	3		3	2025-07-23 18:00:00	15	https://www.douyin.com/user/MS4wLjABAAAAfI9yAVFT-vjzmXXVr_mWMXpBcZqAm4RkRCG541hLVPk	No	877832305646521	MS4wLjABAAAAfI9yAVFT-vjzmXXVr_mWMXpBcZqAm4RkRCG541hLVPk	https://p3-pc-sign.douyinpic.com/obj/tos-cn-i-dy/3838c43fbeb44ced824ee21485d0c191?lk3s=138a59ce&x-expires=1755788400&x-signature=tBm7wLfxeHeyS48pkaG55H3g8bM%3D&from=327834062_large&s=PackSourceEnum_AWEME_DETAIL&se=false&sc=dynamic_cover&biz_tag=pcweb_cover&l=20250807233414024ECA3B1730C0C2999A	False	125	Sudden Death, Heart Attack, Medical Science Popularization, Health Science Popularization with True Knowledge, Shake Out Health Knowledge Treasures	False	False
1	113	7503525262680919335	Video	Keyword	Dr. Niu Zheng, Obstetrics & Gynecology	Healthcare professionals	9336454	5 warning signs before a heart attack—everyone must know! #SharingHealthKnowledgeTreasures #HeartAttackWarnings	25656	861	12792	21377	47	https://www.douyin.com/video/7503525262680919335	Western medicine	3	3		3	2	2		2	2	2		2	2025-05-12 19:50:28	87	https://www.douyin.com/user/MS4wLjABAAAA0qQcutkiSfAaP73oAE1TuVG-XNawFOg5wSs3AbED_pks3kCz8_TmtfmJnsy0R2AT	No	3016653365584571	MS4wLjABAAAA0qQcutkiSfAaP73oAE1TuVG-XNawFOg5wSs3AbED_pks3kCz8_TmtfmJnsy0R2AT	https://p3-pc-sign.douyinpic.com/obj/tos-cn-p-0015/oYII4PaLphtiIiivQgsBCz5BIgiXPLIdtIAAH?lk3s=138a59ce&x-expires=1755788400&x-signature=gALhr%2BEEZ%2Bf5PxyHj09qWHgqhxc%3D&from=327834062_large&s=PackSourceEnum_AWEME_DETAIL&se=false&sc=dynamic_cover&biz_tag=pcweb_cover&l=20250807233430F262BC96B5BB5AF838B4	False	47	Shake Out Health Knowledge Treasures, Heart Attack Warning Signs	False	False
1	115	7484512278860156214	Video	Keyword	Dr. Du, Cardiology Specialist	Healthcare professionals	1025902	Two exercises most feared by heart attack and stroke victims—seniors can practice them at home! #HomeExercise #HeartAttack #HealthScience #SharingHealthKnowledgeTreasures	156876	1830	185096	124493	12	https://www.douyin.com/video/7484512278860156214	Western medicine	3	3		3	2	2		2	2	2		2	2025-03-23 18:00:00	137	https://www.douyin.com/user/MS4wLjABAAAAcFGk9PKkgBIqKzrmybqPt_YAMXmoFASTDFs1bf1HevM	No	93076683615	MS4wLjABAAAAcFGk9PKkgBIqKzrmybqPt_YAMXmoFASTDFs1bf1HevM	https://p3-pc-sign.douyinpic.com/obj/tos-cn-i-dy/630244edf1454fc68af6b5eb49a163be?lk3s=138a59ce&x-expires=1755788400&x-signature=FA6zOQNEd7hGQtrGHnGOfF55QmQ%3D&from=327834062_large&s=PackSourceEnum_AWEME_DETAIL&se=false&sc=dynamic_cover&biz_tag=pcweb_cover&l=20250807233447773E47FEFB2AB58CFCF6	False	12	Home Workouts, Heart Attack, Health Education, Unlock Health Knowledge Treasures	False	False
1	118	7529340742997789967	Video	Keyword	Dr. Yang Shiwei	Healthcare professionals	154855	How does a heart attack occur? Can an ECG detect it? #SharingHealthKnowledgeTreasures #HeartAttack #MyocardialIschemia #12LeadHomeECG	2657	45	575	249	174	https://www.douyin.com/video/7529340742997789967	Western medicine	3	3		3	2	1	2	2	3	3		3	2025-07-21 18:00:00	17	https://www.douyin.com/user/MS4wLjABAAAA5sbueUKFsKphykcZ5U8mt5ZfzVMOdtPxp9GLjMUTqp3RFD-eDHMjXS9wgK-OsHur	No	4152220525013395	MS4wLjABAAAA5sbueUKFsKphykcZ5U8mt5ZfzVMOdtPxp9GLjMUTqp3RFD-eDHMjXS9wgK-OsHur	https://p3-pc-sign.douyinpic.com/obj/tos-cn-i-dy/83c28d6706d447d6b834adc27018ff24?lk3s=138a59ce&x-expires=1755788400&x-signature=ueDk2JTg1%2Bzvy0InP6tGPzbj7SE%3D&from=327834062_large&s=PackSourceEnum_AWEME_DETAIL&se=false&sc=dynamic_cover&biz_tag=pcweb_cover&l=20250807233512A8EA7FE7CB35448E494B	False	174	Unlock Health Knowledge Treasures, Heart Attack, Myocardial Ischemia, 12-Lead Home ECG Monitor	False	False
1	119	7479760098387152139	Video	Keyword	Department of Cardiac and Great Vessel Surgery, Xuzhou First People's Hospital	Healthcare professionals	212810	To Avoid Heart Disease, Never Do These 3 Things! Like, Save, and Share with Loved Ones #HeartDisease #Cardiovascular #HeartAttack #XuzhouFirstPeople'sHospital #CardiovascularSurgery	46146	747	13592	4899	80	https://www.douyin.com/video/7479760098387152139	Western medicine	4	4		4	3	3		3	4	4		4	2025-03-09 18:54:21	151	https://www.douyin.com/user/MS4wLjABAAAAULZr-pvBZOmJ_lTYmURiptfc55VhWRCEjwYgOJXhMxYlcUp8Kg4rzqOw1kR9hRIC	No	4466644344637194	MS4wLjABAAAAULZr-pvBZOmJ_lTYmURiptfc55VhWRCEjwYgOJXhMxYlcUp8Kg4rzqOw1kR9hRIC	https://p3-pc-sign.douyinpic.com/obj/tos-cn-i-0813/o86JiAo7gR2eAEIPzAID7Xi0ASAZNLfaC0AMBA?lk3s=138a59ce&x-expires=1755788400&x-signature=23fyBYAB0K0uAnakCF2A0DIEtpE%3D&from=327834062_large&s=PackSourceEnum_AWEME_DETAIL&se=false&sc=dynamic_cover&biz_tag=pcweb_cover&l=2025080723352109EC9C004AC583A6234D	False	80	Heart Disease, Cardiovascular, Heart Attack, Xuzhou First People's Hospital, Xuzhou First People's Hospital Cardiovascular Surgery Department	False	False
1	121	7520880765024079161	Video	Keyword	Dr. Zhang Yaojun, Cardiovascular Medicine	Healthcare professionals	2363820	Heart Attack Twice at 28—Can You Believe It? #HeartAttack #WeekendOvertime #XuzhouThirdPeople'sHospital #ZhangYaojun #XuzhouCancerHospital	26623	989	3113	2607	160	https://www.douyin.com/video/7520880765024079161	Western medicine	3	3		3	2	2		2	3	3		3	2025-06-28 14:18:34	40	https://www.douyin.com/user/MS4wLjABAAAAwXLyvEiXOzk75xQFaaUQXlYbY9iCpJVElJER715im0E	No	92843839177	MS4wLjABAAAAwXLyvEiXOzk75xQFaaUQXlYbY9iCpJVElJER715im0E	https://p3-pc-sign.douyinpic.com/obj/tos-cn-i-0813c000-ce/o054TJwvnEAnsAIoA2AMQiIffkACDEEeGDx9XF?lk3s=138a59ce&x-expires=1755788400&x-signature=0KqUkEBjXgmgpziOhXjOkTsal5o%3D&from=327834062_large&s=PackSourceEnum_AWEME_DETAIL&se=false&sc=dynamic_cover&biz_tag=pcweb_cover&l=20250807233539AD4198886DC18D1BDD1E	False	160	Heart Attack, Weekend Overtime, Xuzhou Third People's Hospital, Zhang Yaojun, Xuzhou Cancer Hospital	False	False
1	122	7519774089045626151	Video	Keyword	Jiang Yaolang	Healthcare professionals	6111804	Never Ignore These Warning Signs Your Body Sends Before Sudden Death! #SuddenDeath #WarningSignsBeforeSuddenDeath #MedicalKnowledge #PainClinicJiangYaolang	87131	3380	31829	39621	152	https://www.douyin.com/video/7519774089045626151	Western medicine	4	4		4	2	2		2	3	3		3	2025-06-25 16:45:33	43	https://www.douyin.com/user/MS4wLjABAAAArx3vu9x2QmbhzB4hiqEa50kHs2yLcgIgpv5aki1Yq04GPUVVohY2ZpiUE7e5TjMy	No	2251400166253213	MS4wLjABAAAArx3vu9x2QmbhzB4hiqEa50kHs2yLcgIgpv5aki1Yq04GPUVVohY2ZpiUE7e5TjMy	https://p3-pc-sign.douyinpic.com/obj/tos-cn-i-dy/5d16d19b0751495d8d51670176eeafdd?lk3s=138a59ce&x-expires=1755788400&x-signature=%2BaAFxBHoim3SelCXd9BselMmCbg%3D&from=327834062_large&s=PackSourceEnum_AWEME_DETAIL&se=false&sc=dynamic_cover&biz_tag=pcweb_cover&l=202508072335473CA5A5C3F381E8345AFE	False	152	Sudden Death, Warning Signs Before Sudden Death, Medical Knowledge Popularization, Pain Department Jiang Yaolang	False	False
1	131	7497322067591761164	Video	Keyword	Dr. Chao, Emergency Department	Healthcare professionals	43834	Three Major Warning Signs of Sudden Death from Staying Up Late #PickYourHealthPartnerOnTikTok #UnlockYourSpringHealthChecklist #TikTokHealthKnowledge #StayingUpLate #WarningSignsBeforeSuddenDeath	186639	54513	22484	268807	43	https://www.douyin.com/video/7497322067591761164	Traditional Chinese Medicine	3	2	3	3	2	2		2	2	1	2	2	2025-04-26 02:48:03	103	https://www.douyin.com/user/MS4wLjABAAAAowNmesBZrk5k-jpegen3DBg6NLG6dcj-e9aeDSXZ3qdJO9UaoyaiyLg0HIFzoNaW	No	2285253291943363	MS4wLjABAAAAowNmesBZrk5k-jpegen3DBg6NLG6dcj-e9aeDSXZ3qdJO9UaoyaiyLg0HIFzoNaW	https://p9-pc-sign.douyinpic.com/obj/tos-cn-i-dy/7632164c6cf749679da26d2cf3f3fcae?lk3s=138a59ce&x-expires=1755788400&x-signature=vLO83yTtEDkaJcApYQJlquyArtI%3D&from=327834062_large&s=PackSourceEnum_AWEME_DETAIL&se=false&sc=dynamic_cover&biz_tag=pcweb_cover&l=20250807233659714C07C9BE51F71A6B3E	False	43	Pick Your Health Partner on Douyin, Unlock Your Spring Health Checklist, Unlock Health Knowledge Treasures, Late Nights, Warning Signs Before Sudden Death	False	False
1	133	7530211564071161130	Video	Keyword	Dr. Zhang Yaojun, Cardiovascular Medicine	Healthcare professionals	2363824	Heart attack at 32, one blockage after another—but the obesity is heartbreaking. #HeartAttack #YoungPeople #Obesity #WeightLoss #ComebackStory	35061	1128	4184	15405	71	https://www.douyin.com/video/7530211564071161130	Western medicine	4	4		4	2	2		2	3	3		3	2025-07-23 17:58:53	15	https://www.douyin.com/user/MS4wLjABAAAAwXLyvEiXOzk75xQFaaUQXlYbY9iCpJVElJER715im0E	No	92843839177	MS4wLjABAAAAwXLyvEiXOzk75xQFaaUQXlYbY9iCpJVElJER715im0E	https://p3-pc-sign.douyinpic.com/obj/tos-cn-i-dy/717d1f270dbd4ca4828cd0c2868b90f1?lk3s=138a59ce&x-expires=1755788400&x-signature=636gW6ciDyJNaawOu84k8UFsqIw%3D&from=327834062_large&s=PackSourceEnum_AWEME_DETAIL&se=false&sc=dynamic_cover&biz_tag=pcweb_cover&l=202508072337154AAF276B795DF9B77E03	False	71	Heart Attack, Young People, Obesity, Weight Loss, Comeback	False	False
1	136	7445177169891888420	Video	Keyword	Dr. Xinxin	Healthcare professionals	1360000	Heart Attack vs. Stroke vs. Brain Hemorrhage: What's the Difference? #Stroke #HeartAttack #BrainHemorrhage #EmergencyCare #HealthFacts	81521	1161	70865	89800	83	https://www.douyin.com/video/7445177169891888420	Western medicine	4	4		4	2	2		2	3	3		3	2024-12-07 08:00:00	243	https://www.douyin.com/user/MS4wLjABAAAAIwBcyMcWjkglyKzqo2Z-8eDEJ60qjNqL6hjXv4lqMLydqeKslHAkwuPqLrnrhvba	No	2080729501539563	MS4wLjABAAAAIwBcyMcWjkglyKzqo2Z-8eDEJ60qjNqL6hjXv4lqMLydqeKslHAkwuPqLrnrhvba	https://p3-pc-sign.douyinpic.com/obj/tos-cn-i-dy/b4e335abda3e49b2a68e71fbcbff7695?lk3s=138a59ce&x-expires=1755788400&x-signature=lptT%2BBqyovnUVBrLP4ICBRTwoWE%3D&from=327834062_large&s=PackSourceEnum_SEARCH&se=false&sc=dynamic_cover&biz_tag=pcweb_cover&l=2025080723194940BCEFF810527F26F992	False	83	Stroke, Heart Attack, Cerebral Hemorrhage, First Aid, Expand Your Knowledge	False	False
1	140	7525087449559747882	Video	Keyword	Sister Hui Talks Health	Healthcare professionals	1836	Explaining the difference between heart attack and stroke in 60 seconds #Stroke #HeartAttack #Emergency #SharingHealthKnowledge #MedicalHealthScienceCamp	16568	527	10839	14654	56	https://www.douyin.com/video/7525087449559747882	Western medicine	4	4		4	2	2		2	3	3		3	2025-07-09 22:23:17	29	https://www.douyin.com/user/MS4wLjABAAAA-2Asj4PutA-hflyCpVde7rndU9KKtyo6Y-8LhqKg5BzoZ07G1LZ6n5hwGjrmn1cD	No	2119465303806349	MS4wLjABAAAA-2Asj4PutA-hflyCpVde7rndU9KKtyo6Y-8LhqKg5BzoZ07G1LZ6n5hwGjrmn1cD	https://p3-pc-sign.douyinpic.com/obj/tos-cn-i-dy/aa7abbedac59495f92bfe5b817591e4e?lk3s=138a59ce&x-expires=1755788400&x-signature=Mc57%2FgONlVwzVRlnLP701D6HSxM%3D&from=327834062_large&s=PackSourceEnum_AWEME_DETAIL&se=false&sc=dynamic_cover&biz_tag=pcweb_cover&l=2025080723380689B609A76817B07B1A76	False	56	Cerebral infarction, myocardial infarction, emergency care, shake out health knowledge treasures, medical health science training camp	False	False
1	143	7530513822252027145	Video	Keyword	Dr. Du, Cardiology Specialist	Healthcare professionals	1025903	To avoid stroke, remember these five things during the hottest summer days #HealthScienceWithInsight #SharingHealthKnowledge	23442	418	5506	5111	121	https://www.douyin.com/video/7530513822252027145	Western medicine	3	3		3	2	2		2	3	3		3	2025-07-24 18:00:00	14	https://www.douyin.com/user/MS4wLjABAAAAcFGk9PKkgBIqKzrmybqPt_YAMXmoFASTDFs1bf1HevM	No	93076683615	MS4wLjABAAAAcFGk9PKkgBIqKzrmybqPt_YAMXmoFASTDFs1bf1HevM	https://p3-pc-sign.douyinpic.com/obj/tos-cn-i-dy/f5bf4464d7cb47d8882291127ffc7e3a?lk3s=138a59ce&x-expires=1755788400&x-signature=lg0ngvP4VNBlD1o1IQ6xk0Chc7k%3D&from=327834062_large&s=PackSourceEnum_AWEME_DETAIL&se=false&sc=dynamic_cover&biz_tag=pcweb_cover&l=202508072338283A64ED503C6600AA8DF0	False	121	Health science with real knowledge, shake out health knowledge treasures	False	False
1	144	7527686641092775225	Video	Keyword	Skilled in the Heart	Healthcare professionals	13643217	Two surgeries in nine hours—heart attacks are hitting younger people. I wish there were fewer patients. #DoctorLife #OperatingRoom #SurgeryDaily #SharingHealthKnowledge #HealthScienceWithInsight	58310	2585	3255	3420	72	https://www.douyin.com/video/7527686641092775225	Western medicine	3	3		3	2	2		2	2	2		2	2025-07-16 22:28:47	22	https://www.douyin.com/user/MS4wLjABAAAAMqsBIZGfVFDWYE-Ll7MB7Dluw-2NczQA_aChqPye0qbcMgyGbHjpyBtGL55tGJ-k	No	3456462300646455	MS4wLjABAAAAMqsBIZGfVFDWYE-Ll7MB7Dluw-2NczQA_aChqPye0qbcMgyGbHjpyBtGL55tGJ-k	https://p3-pc-sign.douyinpic.com/obj/tos-cn-p-0015c000-ce/oIhdeICIDQWY7CthwEfyAJB4UFafHoEAv889c3?lk3s=138a59ce&x-expires=1755788400&x-signature=6EWfVPgMHvwlDKXQgVhcy84VgBo%3D&from=327834062_large&s=PackSourceEnum_AWEME_DETAIL&se=false&sc=dynamic_cover&biz_tag=pcweb_cover&l=20250807233836A2CAA5C950C9C90B7E7F	False	72	Doctor's daily life, operating room, surgical routine, shake out health knowledge treasures, health science with real knowledge	False	False
1	147	7422537181782117683	Video	Keyword	Dr. Zhang Yaojun, Cardiovascular Medicine	Healthcare professionals	2363823	Remember 3 life-saving facts: during a sudden heart attack, avoid doing these two things. #HeartAttack #HeartAttackFirstAid #RefractoryCoronaryHeartDisease #MedicalScience #HardcoreHealthScienceAction	154543	3180	97098	54687	204	https://www.douyin.com/video/7422537181782117683	Western medicine	5	5		5	2	2		2	4	4		4	2024-10-06 14:03:15	305	https://www.douyin.com/user/MS4wLjABAAAAwXLyvEiXOzk75xQFaaUQXlYbY9iCpJVElJER715im0E	No	92843839177	MS4wLjABAAAAwXLyvEiXOzk75xQFaaUQXlYbY9iCpJVElJER715im0E	https://p3-pc-sign.douyinpic.com/obj/tos-cn-i-0813/okIAAJIZAEPgwEiCmxggmPcABAidTBXAIwg3k?lk3s=138a59ce&x-expires=1755788400&x-signature=hvSyWxqwxadI53N49SK7cxMBEEk%3D&from=327834062_large&s=PackSourceEnum_AWEME_DETAIL&se=false&sc=dynamic_cover&biz_tag=pcweb_cover&l=20250807233900E4CEA0B895597CA34DEE	False	204	Myocardial infarction, myocardial infarction emergency care, refractory coronary heart disease, medical science, hardcore health science campaign	False	False
1	148	7463037535770496313	Video	Keyword	Dr. Zhang Yaojun, Cardiovascular Medicine	Healthcare professionals	2363823	A year and a half of sleepless nights led to a 35-year-old suffering a heart attack. #YoungPeople #StayingUpLate #MedicalScience #HeartAttack #OperatingRoomLife @DrNengChangSheng	542510	21143	185673	722921	86	https://www.douyin.com/video/7463037535770496313	Western medicine	4	4		4	2	2		2	3	3		3	2025-01-23 17:35:41	196	https://www.douyin.com/user/MS4wLjABAAAAwXLyvEiXOzk75xQFaaUQXlYbY9iCpJVElJER715im0E	No	92843839177	MS4wLjABAAAAwXLyvEiXOzk75xQFaaUQXlYbY9iCpJVElJER715im0E	https://p3-pc-sign.douyinpic.com/obj/tos-cn-i-0813c000-ce/oUCeBiwHEIzA7AASIESAUeiAhywtCEfQ89A9SX?lk3s=138a59ce&x-expires=1755788400&x-signature=azrwM7izjMDjbWB20yCU%2FpEvJmE%3D&from=327834062_large&s=PackSourceEnum_AWEME_DETAIL&se=false&sc=dynamic_cover&biz_tag=pcweb_cover&l=202508072339089D43D1DC800CCB1BAC29	False	86	Young people, staying up late, medical science, heart attack, operating room routines	False	False
1	149	7532055656531053839	Video	Keyword	Weizi on the Medical Journey	Healthcare professionals	30782732	Three decisions by a 70-year-old saved his 40-something son—huge props to this elder! #NationalHealthLiteracy #ChestPain #HeartAttack #HeartAttackWarnings #SharingHealthKnowledge	473232	9985	73329	134066	248	https://www.douyin.com/video/7532055656531053839	Western medicine	4	4		4	2	2		2	4	4		4	2025-07-28 17:03:00	10	https://www.douyin.com/user/MS4wLjABAAAArpWodT3Pj5GRZkmJREQ9oT3EBk5nbGsIu80t-J854EU	No	96304083542	MS4wLjABAAAArpWodT3Pj5GRZkmJREQ9oT3EBk5nbGsIu80t-J854EU	https://p3-pc-sign.douyinpic.com/obj/tos-cn-i-dy/1d666c8600d94ddcae323ff1dc862b92?lk3s=138a59ce&x-expires=1755788400&x-signature=M4xFHZPcUkTgl037kJ%2F%2BhmFt69A%3D&from=327834062_large&s=PackSourceEnum_AWEME_DETAIL&se=false&sc=dynamic_cover&biz_tag=pcweb_cover&l=20250807233916E91B7A8BE4507049D45F	False	248	National health literacy improvement, chest pain, heart attack, heart attack warning signs, Unlock health knowledge treasures	False	False
1	151	7529777815005170944	Video	Keyword	Weizi, Forging Ahead on the Medical Path	Healthcare professionals	30782731	Thought it was heatstroke, but it was actually a heart attack. Be extremely cautious if you experience these symptoms! #NationalHealthLiteracyImprovement #Heatstroke #HeatstrokeSymptoms #HeartAttack #SharingHealthKnowledgeTreasures	95155	1908	12784	39009	325	https://www.douyin.com/video/7529777815005170944	Western medicine	4	4		4	2	2		2	3	3		3	2025-07-22 17:00:00	16	https://www.douyin.com/user/MS4wLjABAAAArpWodT3Pj5GRZkmJREQ9oT3EBk5nbGsIu80t-J854EU	No	96304083542	MS4wLjABAAAArpWodT3Pj5GRZkmJREQ9oT3EBk5nbGsIu80t-J854EU	https://p3-pc-sign.douyinpic.com/obj/tos-cn-i-dy/b7bc5981b5d240cb97c95172cb0769aa?lk3s=138a59ce&x-expires=1755788400&x-signature=12l3gIDMxiu%2BRqwPF2JSpOqfN5Y%3D&from=327834062_large&s=PackSourceEnum_AWEME_DETAIL&se=false&sc=dynamic_cover&biz_tag=pcweb_cover&l=20250807233932A9B2FBCC64298C3620B9	True	325	National health literacy improvement, heatstroke, heatstroke symptoms, heart attack, Unlock health knowledge treasures	False	False
1	152	7403646857097874715	Video	Keyword	Director Zhao Hanshen, Cardiovascular and Cerebrovascular Department	Healthcare professionals	330046	If you've had a heart attack, you need to know these 4 types of foods! #HeartAttack #MedicalScience #HeartAttackWarnings #HeartAttackSelfRescueAndRescueOthers	3016	56	2504	3177	59	https://www.douyin.com/video/7403646857097874715	Traditional Chinese Medicine	3	3		3	2	2		2	3	3		3	2024-08-16 18:17:00	356	https://www.douyin.com/user/MS4wLjABAAAA-UcO9wejKK2WctHjH--zpwybbmBXpvq-ypioiWBjSJmgjoXRuUy5l0Cj5J9LS7uj	No	1781676953305288	MS4wLjABAAAA-UcO9wejKK2WctHjH--zpwybbmBXpvq-ypioiWBjSJmgjoXRuUy5l0Cj5J9LS7uj	https://p3-pc-sign.douyinpic.com/obj/tos-cn-i-dy/742be88009b746429ecc5ffaf06b5f4b?lk3s=138a59ce&x-expires=1755788400&x-signature=nuvhHMgD7preKuH7rfmcj6VCW88%3D&from=327834062_large&s=PackSourceEnum_AWEME_DETAIL&se=false&sc=dynamic_cover&biz_tag=pcweb_cover&l=20250807233940E0FD76B4D3EC28B0FFC0	False	59	Heart attack, medical science, heart attack warning signs, How to self-rescue and rescue others during a heart attack	False	False
1	153	7529810970751929600	Video	Keyword	Dr. Xie Zheng, Traditional Chinese Medicine	Healthcare professionals	580402	#TraditionalChineseMedicine #MedicalScience	1506	35	484	488	131	https://www.douyin.com/video/7529810970751929600	Traditional Chinese Medicine	3	3		3	2	2		2	3	3		3	2025-07-22 15:52:30	16	https://www.douyin.com/user/MS4wLjABAAAAX9toda85YPdbBb21LC0DrKHle9pTVsrCjsjkehQGDM8	No	132410672952264	MS4wLjABAAAAX9toda85YPdbBb21LC0DrKHle9pTVsrCjsjkehQGDM8	https://p9-pc-sign.douyinpic.com/obj/tos-cn-i-dy/ed92c24e395c403885e35a2e2b538b83?lk3s=138a59ce&x-expires=1755788400&x-signature=Xt9dosOWLdKr2FIX0H8%2FCdpFyZs%3D&from=327834062_large&s=PackSourceEnum_AWEME_DETAIL&se=false&sc=dynamic_cover&biz_tag=pcweb_cover&l=202508072339470A2CC460682CED9E0727	False	131	Traditional Chinese Medicine, Medical Science Popularization	False	False
1	154	7520085354318286119	Video	Keyword	Dr. Cao Bin, Endocrinology	Healthcare professionals	10856	You think it's nothing, but it could be a warning sign of an impending heart attack #HeartAttack #HeartAttackWarningSigns #StayingUpLate #MedicalScience #SharingHealthKnowledge	122941	8797	10102	73111	54	https://www.douyin.com/video/7520085354318286119	Western medicine	4	4		4	2	2		2	3	3		3	2025-06-27 18:00:00	41	https://www.douyin.com/user/MS4wLjABAAAA2b17IwhIfM6qLsNi_Rc0uaSHrx0z6ydJPWDmkQT1tHQ	No	101369041139	MS4wLjABAAAA2b17IwhIfM6qLsNi_Rc0uaSHrx0z6ydJPWDmkQT1tHQ	https://p3-pc-sign.douyinpic.com/obj/tos-cn-i-dy/79a4ed73866f4f63942407665afc67e0?lk3s=138a59ce&x-expires=1755788400&x-signature=fdLSyC0iniaQVBPmgEV%2FNlZBaMI%3D&from=327834062_large&s=PackSourceEnum_AWEME_DETAIL&se=false&sc=dynamic_cover&biz_tag=pcweb_cover&l=20250807233955CEA4AFF6B4C46CA5E4E4	False	54	Heart Attack, Heart Attack Warning Signs, Late Nights, Medical Science Popularization, Unlock Health Knowledge Treasures	False	False
1	155	7523048111514717467	Video	Keyword	Dr. Sun Guojun	Healthcare professionals	1986000	Six Heart-Damaging Habits to Avoid During Summer's Heart Attack Peak Season #PickYourHealthPartnerOnTikTok #UnlockYourSpringHealthChecklist #SharingHealthKnowledge #DrSunGuojun #MedicalHealthCreatorCamp	10360	265	3258	7358	197	https://www.douyin.com/video/7523048111514717467	Traditional Chinese Medicine	3	3		3	2	2		2	3	3		3	2025-07-04 10:29:05	34	https://www.douyin.com/user/MS4wLjABAAAAZ01v24G_neOZ4iw777Vt8Fd6gLICPlb1Ev-cJ441UpUD1BL5FmwPHfbJ-3h-xEI9	No	3136258732205565	MS4wLjABAAAAZ01v24G_neOZ4iw777Vt8Fd6gLICPlb1Ev-cJ441UpUD1BL5FmwPHfbJ-3h-xEI9	https://p3-pc-sign.douyinpic.com/obj/tos-cn-i-dy/c41b22bed0bb48e7813bdb5cd03cd541?lk3s=138a59ce&x-expires=1755788400&x-signature=QbnYmweTicq0Tp8ynh%2BsjqcsaQQ%3D&from=327834062_large&s=PackSourceEnum_SEARCH&se=false&sc=dynamic_cover&biz_tag=pcweb_cover&l=2025080723195103B1B2FEA0248B9BBDC5	False	197	Pick Your Health Partner on Douyin, Unlock Your Spring Health Checklist, Unlock Health Knowledge Treasures, Dr. Sun Guojun, Medical Health Creation Bootcamp	False	False
1	157	7304442238673767680	Video	Keyword	Fuwai Huazhong Cardiovascular Hospital	Healthcare professionals	44345	16-year-old girl visits dentist for toothache, unexpectedly suffers sudden heart attack	980	140	218	416	119	https://www.douyin.com/video/7304442238673767680	Healthcare institutions	2	2		2	1	1		1	2	2		2	2023-11-23 08:07:24	623	https://www.douyin.com/user/MS4wLjABAAAAvdeNyX_Veo8M9BFSrDtZUsYIEC-Qk8ehZ6-rQnq3_40	No	905597473532862	MS4wLjABAAAAvdeNyX_Veo8M9BFSrDtZUsYIEC-Qk8ehZ6-rQnq3_40	https://p3-pc-sign.douyinpic.com/obj/tos-cn-i-dy/f5c17b7a575b4b9f9f670482c129bfff?lk3s=138a59ce&x-expires=1755788400&x-signature=R2dFe4s3cbN1R8upW0n3LOCt0DM%3D&from=327834062_large&s=PackSourceEnum_AWEME_DETAIL&se=false&sc=dynamic_cover&biz_tag=pcweb_cover&l=2025080723401316A7A4DA3008D8A98975	False	119		False	False
1	159	7522391840759237930	Video	Keyword	Dr. Zhang Yaojun, Cardiovascular Medicine	Healthcare professionals	2363826	“95% narrowed” heart vessels—thankfully, medical education prevented tragedy. #YoungPeople #ImplantFreeIntervention #MedicalScience #BodyWarnings #HealthIsInYourHands	73015	3355	12529	7488	187	https://www.douyin.com/video/7522391840759237930	Western medicine	2	3	3	3	2	2		2	4	4		4	2025-07-02 18:04:00	36	https://www.douyin.com/user/MS4wLjABAAAAwXLyvEiXOzk75xQFaaUQXlYbY9iCpJVElJER715im0E	No	92843839177	MS4wLjABAAAAwXLyvEiXOzk75xQFaaUQXlYbY9iCpJVElJER715im0E	https://p3-pc-sign.douyinpic.com/obj/tos-cn-i-dy/3b06f44f391b4395a8b3d7da829cc460?lk3s=138a59ce&x-expires=1755788400&x-signature=QfjIGQ7yICwQjC3cLm9cGe31et8%3D&from=327834062_large&s=PackSourceEnum_AWEME_DETAIL&se=false&sc=dynamic_cover&biz_tag=pcweb_cover&l=2025080723403090F6C2D78EDD250AFB83	False	187	Young people, non-invasive procedures, medical science communication, your body's warning signs, take control of your health	False	False
1	160	7532560379608567078	Video	Keyword	Dr. Wang, Cardiovascular Surgery	Healthcare professionals	285185	Stent placement at 34, coronary bypass at 37—acute heart attacks are hitting younger people. Stay healthy! #SharingHealthKnowledgeTreasures #HealthScienceWithInsight #CoronaryHeartDisease #CoronaryBypassGrafting #CABG	1479	330	494	318	548	https://www.douyin.com/video/7532560379608567078	Western medicine	4	4		4	2	1	2	2	3	3		3	2025-07-31 10:10:00	7	https://www.douyin.com/user/MS4wLjABAAAAn-un1XPbrbY7nVYK6WRl-SDA-diuicMb382jIlmbUFw	No	66667884788	MS4wLjABAAAAn-un1XPbrbY7nVYK6WRl-SDA-diuicMb382jIlmbUFw	https://p3-pc-sign.douyinpic.com/obj/tos-cn-i-dy/c4588e4fe70148a4917227b24b1fe2a9?lk3s=138a59ce&x-expires=1755788400&x-signature=IOMBomTv71afKNQaBXCbBq%2Fiqok%3D&from=327834062_large&s=PackSourceEnum_AWEME_DETAIL&se=false&sc=dynamic_cover&biz_tag=pcweb_cover&l=202508072340376F89EDB3EFA9539AAB03	True	548	Shake out health knowledge treasures, authentic health science insights, coronary heart disease, coronary artery bypass grafting	False	False
1	162	7530823048702774537	Video	Keyword	Zhang Haiwen	Healthcare professionals	357882	#VascularBlockage #MedicalScience #CardiovascularHealth	24209	385	5430	375	58	https://www.douyin.com/video/7530823048702774537	Traditional Chinese Medicine	3	3		3	2	2		2	2	2		2	2025-07-25 09:19:48	13	https://www.douyin.com/user/MS4wLjABAAAAv2m1zu2DFHo6B6kL5aBOEm8ICXe2WkFljbEk3peH_YY	No	517183357588026	MS4wLjABAAAAv2m1zu2DFHo6B6kL5aBOEm8ICXe2WkFljbEk3peH_YY	https://p3-pc-sign.douyinpic.com/obj/tos-cn-i-dy/0accb7850f1c49be83ef528972a70b56?lk3s=138a59ce&x-expires=1755788400&x-signature=Hj18HlfkNapk1dZHyA0P9cuUrb8%3D&from=327834062_large&s=PackSourceEnum_AWEME_DETAIL&se=false&sc=dynamic_cover&biz_tag=pcweb_cover&l=20250807234052733DE017261871A19C80	False	58	Vascular blockages, medical science communication, cardiovascular and cerebrovascular health	False	False
1	164	7526102967875898674	Video	Keyword	Dr. Fang, Critical Care Medicine	Healthcare professionals	60570	Avoid heart attacks for life—remember these two tests #HeartAttack #Screening #MedicalKnowledge	6188	110	6211	5154	37	https://www.douyin.com/video/7526102967875898674	Western medicine	3	3		3	2	2		2	1	2	2	2	2025-07-12 16:03:24	26	https://www.douyin.com/user/MS4wLjABAAAAAC2o52HG3xU18yXKlihV52k9ZUguROl-6HsJnsHoT5RQJwUjjjsuHaJLasepUkhW	No	2941941650041099	MS4wLjABAAAAAC2o52HG3xU18yXKlihV52k9ZUguROl-6HsJnsHoT5RQJwUjjjsuHaJLasepUkhW	https://p3-pc-sign.douyinpic.com/obj/tos-cn-i-dy/50c5f7673f464ff0a696ba9a9bd2c8bc?lk3s=138a59ce&x-expires=1755788400&x-signature=0yai5vNodZUsmp%2Fonrji2g%2BE%2Fxc%3D&from=327834062_large&s=PackSourceEnum_AWEME_DETAIL&se=false&sc=dynamic_cover&biz_tag=pcweb_cover&l=2025080723411536495EF83D4487935F4D	False	37	Heart attack, diagnostic tests, medical knowledge dissemination	False	False
1	166	7508576104106511651	Video	Keyword	Unblocked Heart Path, Lai Hengli	Healthcare professionals	40757	Do finger exercises daily—you can do them at home! #DrLaiCardiology #SharingHealthKnowledgeTreasures #HeartAttack # #HeartAttack #HeartHealth	17005	230	9467	4215	39	https://www.douyin.com/video/7508576104106511651	Western medicine	2	2		2	2	2		2	2	2		2	2025-05-28 16:35:00	71	https://www.douyin.com/user/MS4wLjABAAAAevaB58GVHs8g4LzFpNXphQIG2AWOEtOKpttfEEQ3gA4	No	94423533113	MS4wLjABAAAAevaB58GVHs8g4LzFpNXphQIG2AWOEtOKpttfEEQ3gA4	https://p3-pc-sign.douyinpic.com/obj/tos-cn-i-dy/1289c0b34ddf40298893a2ef3c754785?lk3s=138a59ce&x-expires=1755788400&x-signature=jJ2HuiGJU2UClVK%2F6gRpdCuAkPY%3D&from=327834062_large&s=PackSourceEnum_AWEME_DETAIL&se=false&sc=dynamic_cover&biz_tag=pcweb_cover&l=2025080723412336495EF83D44879363B6	False	39	Dr. Lai, Cardiovascular Medicine, shaking out health knowledge treasures, heart attack, stroke, heart health	False	False
1	169	7469952159304387899	Video	Keyword	Skilled in the Heart	Healthcare professionals	13643248	Doctors are heartbroken: 38-year-old dies suddenly from heart attack. Two heart attacks in four years—sudden death in prime age. Are you still doing these habits? #ShakeOutHealthKnowledge #NationalHealthLiteracy #DoctorLife #MedicalScience #HeartAttackPrevention	135105	4771	21528	31819	211	https://www.douyin.com/video/7469952159304387899	Western medicine	3	3		3	2	2		2	4	4		4	2025-02-11 19:00:00	177	https://www.douyin.com/user/MS4wLjABAAAAMqsBIZGfVFDWYE-Ll7MB7Dluw-2NczQA_aChqPye0qbcMgyGbHjpyBtGL55tGJ-k	No	3456462300646455	MS4wLjABAAAAMqsBIZGfVFDWYE-Ll7MB7Dluw-2NczQA_aChqPye0qbcMgyGbHjpyBtGL55tGJ-k	https://p3-pc-sign.douyinpic.com/obj/tos-cn-p-0015c000-ce/oMNyKYEIIEwngXqfemFeqiSc8gkjZAARDCp9Bp?lk3s=138a59ce&x-expires=1755788400&x-signature=28mDAq275ADx3zJ2m69QvzbQmg0%3D&from=327834062_large&s=PackSourceEnum_AWEME_DETAIL&se=false&sc=dynamic_cover&biz_tag=pcweb_cover&l=2025080723415088B021F8BA26372D1AB5	False	211	Shake out health knowledge treasures, elevate public health literacy, doctor's daily life, medical science popularization, prevent myocardial infarction	False	False
1	172	7498769861275847999	Video	Keyword	Dr. Yang Wei	Healthcare professionals	3595362	Why are heart attacks and strokes hitting younger people? One video explains it clearly—pay attention! #HeartAttack #Stroke #HardcoreHealthScience #SharingHealthKnowledge	227721	7274	68035	186910	278	https://www.douyin.com/video/7498769861275847999	Western medicine	4	4		4	2	2		2	4	4		4	2025-04-30 17:30:00	99	https://www.douyin.com/user/MS4wLjABAAAAlIQwiWFVgDTv4F64JSjoMFFPgNHSXSR1kImsQ9rAJPDHf86IjobfXO1ENT5IS-Hg	No	3685167368511335	MS4wLjABAAAAlIQwiWFVgDTv4F64JSjoMFFPgNHSXSR1kImsQ9rAJPDHf86IjobfXO1ENT5IS-Hg	https://p3-pc-sign.douyinpic.com/obj/tos-cn-i-dy/147d8bded8a741a2bce64063f7210e92?lk3s=138a59ce&x-expires=1755788400&x-signature=alYsRV%2BudO8mEwdslzaMXljAOKs%3D&from=327834062_large&s=PackSourceEnum_AWEME_DETAIL&se=false&sc=dynamic_cover&biz_tag=pcweb_cover&l=2025080723421438DD71874125800B376B	False	278	Myocardial infarction, cerebral infarction, hardcore health science popularization campaign, shake out health knowledge treasures	False	False
1	173	7530921261522750783	Video	Keyword	Dr. Li Jianqing	Healthcare professionals	108069	Don't fear clogged arteries! Here's an affordable, practical remedy to avoid constant hospital visits. #TCM #TraditionalChineseMedicine #ArterialBlockage #Hawthorn #DriedTangerinePeel	102296	2393	51631	25489	38	https://www.douyin.com/video/7530921261522750783	Western medicine	4	4		4	2	2		2	3	3		3	2025-07-26 18:30:00	12	https://www.douyin.com/user/MS4wLjABAAAAz8z1emG6ZT31JP833zTRefvSMk_ZYzBzjIOafaS-KtuIkDiF1S0VlTP37oqG_rPc	No	7497541616413672508	MS4wLjABAAAAz8z1emG6ZT31JP833zTRefvSMk_ZYzBzjIOafaS-KtuIkDiF1S0VlTP37oqG_rPc	https://p3-pc-sign.douyinpic.com/obj/tos-cn-i-dy/8373238e0f814db990a56011ce5d8fbd?lk3s=138a59ce&x-expires=1755788400&x-signature=feRGFHCdh78KExBPs1IfVgOB7eA%3D&from=327834062_large&s=PackSourceEnum_AWEME_DETAIL&se=false&sc=dynamic_cover&biz_tag=pcweb_cover&l=202508072342229FE861FFA1B3E52457E7	False	38	Traditional Chinese medicine, TCM wellness, vascular blockage, hawthorn, dried tangerine peel	False	False
1	176	7522831682043432207	Video	Keyword	Professor Zhang Jie, Guardian of the Heart	Healthcare professionals	8024	The golden window before a heart attack! Remember these life-saving steps. #CoronaryHeartDisease #HeartAttackWarnings #HeartAttack #EmergencyKnowledge	4915	161	2908	1266	141	https://www.douyin.com/video/7522831682043432207	Western medicine	3	3		3	2	2		2	3	3		3	2025-07-03 20:29:18	35	https://www.douyin.com/user/MS4wLjABAAAAA9xi8nx4NDXwFC8ed__J1RjYUrtfxyZFeNWFlunQSPE	No	92132088621	MS4wLjABAAAAA9xi8nx4NDXwFC8ed__J1RjYUrtfxyZFeNWFlunQSPE	https://p3-pc-sign.douyinpic.com/obj/tos-cn-i-dy/a835ea6650b049418b925685969b5be2?lk3s=138a59ce&x-expires=1755788400&x-signature=G96bl4ZIn3%2FyUJWQXYxEe3mAXvg%3D&from=327834062_large&s=PackSourceEnum_AWEME_DETAIL&se=false&sc=dynamic_cover&biz_tag=pcweb_cover&l=20250807234246BD60D814241E7D98811D	True	141	Coronary heart disease, myocardial infarction precursors, myocardial infarction, emergency knowledge	False	False
1	177	7507488763547864339	Video	Keyword	Dingxiang Doctor	Health Education Healthcare Professionals	6658872	Understand ECGs for heart attacks and atrial fibrillation in 30 seconds! Save and share this guide! #ECG #HeartAttack #AtrialFibrillation #MedicalScience #KnowledgeBoost	35125	1025	24644	6090	35	https://www.douyin.com/video/7507488763547864339	丁香医生	3	3		3	1	1		1	2	2		2	2025-05-23 12:14:49	76	https://www.douyin.com/user/MS4wLjABAAAAd2SoOO020RyRJI8wJGJt5oH8CwqixxAQmd7138DMSZo	No	59177049179	MS4wLjABAAAAd2SoOO020RyRJI8wJGJt5oH8CwqixxAQmd7138DMSZo	https://p3-pc-sign.douyinpic.com/obj/tos-cn-i-dy/519b0c28d500471ead8f010fb6f5079e?lk3s=138a59ce&x-expires=1755788400&x-signature=hcAQ8pj8YkVKxeTL3Mv%2F7eexGFM%3D&from=327834062_large&s=PackSourceEnum_SEARCH&se=false&sc=dynamic_cover&biz_tag=pcweb_cover&l=202508072319550CD8EE33FC3B5FAD63BB	False	35	ECG, Heart Attack, Atrial Fibrillation, Medical Science Popularization, Expand Your Knowledge	False	False
1	178	7528242002506845500	Video	Keyword	Dr. Ma Chao, Thoracic Surgery	Healthcare professionals	1355587	Your body sends warning signs before a heart attack—don't dismiss them as minor ailments #PickYourHealthPartnerOnTikTok #UnlockYourSpringHealthChecklist #TikTokHealthKnowledge #HealthScienceWithInsight China, Henan, Zhengzhou, Central Plains Thoracic Surgery Dr. Ma Chao Lung Nodules, Lung Cancer, Esophageal Cancer, Malignant Tumors, Elderly Health TikTok, Science Communication Dr. Xiaohe Contact …	114116	2929	26222	11677	279	https://www.douyin.com/video/7528242002506845500	Western medicine	4	4		4	2	2		2	4	4		4	2025-07-18 17:20:00	20	https://www.douyin.com/user/MS4wLjABAAAAIZidkWWvKJStAgHoPF1i2VFvzwZs9QcwExAlhO6JXxY	No	76108720273	MS4wLjABAAAAIZidkWWvKJStAgHoPF1i2VFvzwZs9QcwExAlhO6JXxY	https://p3-pc-sign.douyinpic.com/obj/tos-cn-p-0015c000-ce/os6CF3EQQJgQFSefGYF8zezy8H8pEBASDCa7Ei?lk3s=138a59ce&x-expires=1755788400&x-signature=b%2FEge9wA6zowdmgl4FwqbJnXKFE%3D&from=327834062_large&s=PackSourceEnum_AWEME_DETAIL&se=false&sc=dynamic_cover&biz_tag=pcweb_cover&l=2025080723425566195B39AD27B0491C39	True	279	Pick Your Health Partner on Douyin, Unlock Your Spring Wellness Checklist, Unlock Health Knowledge Treasures, Health Science with Real Insight	False	False
1	181	7403158370858896667	Video	Keyword	Dr. Wang, Neurosurgery 🧑‍⚕️	Healthcare professionals	34554	The moment a blood clot dissolves is incredibly satisfying! #BloodClot #Stroke #VascularBlockage #MedicalScience	6283	291	859	746	10	https://www.douyin.com/video/7403158370858896667	Western medicine	2	2		2	2	2		2	2	2		2	2024-08-15 08:35:43	357	https://www.douyin.com/user/MS4wLjABAAAAW4Ur5mVwk6V8tZticcXK0QVXC5m6-sklSs786s1j3uHGM_ggNYCYex7nzPwyWUPo	No	4287699725067863	MS4wLjABAAAAW4Ur5mVwk6V8tZticcXK0QVXC5m6-sklSs786s1j3uHGM_ggNYCYex7nzPwyWUPo	https://p3-pc-sign.douyinpic.com/obj/tos-cn-i-0813c001/oE8tA91EUaEivAVmAUAI9TPF2fCnzoACADeCgi?lk3s=138a59ce&x-expires=1755788400&x-signature=us94pfM212I3KAovCxxTim%2BH%2Fnk%3D&from=327834062_large&s=PackSourceEnum_AWEME_DETAIL&se=false&sc=dynamic_cover&biz_tag=pcweb_cover&l=202508072343201AC950C594A0049731EA	False	10	Blood Clots, Stroke, Vascular Blockage, Medical Science Popularization	False	False
1	182	7519691769383161140	Video	Keyword	Weizi, Forging Ahead on the Medical Path	Healthcare professionals	30782737	These individuals are prone to heart attacks—be cautious of chest pain like this, it could signal a heart attack #NationalHealthLiteracy #HeartAttack #Personality #BloodTypeAndPersonality #SharingHealthKnowledge	48422	1699	6241	8983	257	https://www.douyin.com/video/7519691769383161140	Western medicine	4	4		4	2	2		2	3	3		3	2025-06-25 17:00:00	43	https://www.douyin.com/user/MS4wLjABAAAArpWodT3Pj5GRZkmJREQ9oT3EBk5nbGsIu80t-J854EU	No	96304083542	MS4wLjABAAAArpWodT3Pj5GRZkmJREQ9oT3EBk5nbGsIu80t-J854EU	https://p3-pc-sign.douyinpic.com/obj/tos-cn-i-0813/oAofIEIoVDA6nxAtApFkB7QACB5AoEktQMff2E?lk3s=138a59ce&x-expires=1755788400&x-signature=6R6HKwFyZD0nfupaUhQw9Z12GaI%3D&from=327834062_large&s=PackSourceEnum_AWEME_DETAIL&se=false&sc=dynamic_cover&biz_tag=pcweb_cover&l=20250807234327F82BCA3EB232110373B3	False	257	National Health Literacy Enhancement, Heart Attack, Personality, Blood Type and Personality, Unlock Health Knowledge Treasures	False	False
1	183	7506035863319629066	Video	Keyword	Holding Life in the Palm of One's Hand	Healthcare professionals	925958	Want to avoid a stroke for life? Remember to stock up on these three nutrients #MedicalScienceCommunication #MedicalKnowledge #Stroke #SharingHealthKnowledge	253291	3872	382166	266746	35	https://www.douyin.com/video/7506035863319629066	Western medicine	3	3		3	2	2		2	3	3		3	2025-05-19 14:15:31	80	https://www.douyin.com/user/MS4wLjABAAAAEdIWOof-D7zfp5Ou2lmuW2pU_8jey3QNgvv71-F91mw	No	61892795006	MS4wLjABAAAAEdIWOof-D7zfp5Ou2lmuW2pU_8jey3QNgvv71-F91mw	https://p3-pc-sign.douyinpic.com/obj/tos-cn-i-dy/811d6a38cda54daba36e723a208c2f3b?lk3s=138a59ce&x-expires=1755788400&x-signature=PJRxbMFR7Nm5ArpsxVVuF3rgA%2FA%3D&from=327834062_large&s=PackSourceEnum_AWEME_DETAIL&se=false&sc=dynamic_cover&biz_tag=pcweb_cover&l=20250807234337330B3A3ACF6F0B5F3C0E	False	35	Medical science, healthcare basics, cerebral infarction, discover health knowledge treasures	False	False
1	184	7528298980703341865	Video	Keyword	Dr. Chang Shang (Chang Yidao), Cardiology	Healthcare professionals	207628	Low diastolic pressure is your blood vessels crying for help. Ignore it, and beware—heart attacks and strokes may quietly come knocking #SharingHealthKnowledge Medical Science #BloodPressure #MorningEveningStablePressure #NocturnalHypertension	13675	240	4447	2918	112	https://www.douyin.com/video/7528298980703341865	Western medicine	3	3		3	3	3		3	3	3		3	2025-07-18 17:00:00	20	https://www.douyin.com/user/MS4wLjABAAAAgDpf4Oo7u8mVMnNGmRiAlWGi92xrVaVrrznOK9RsXh4	No	71661512790	MS4wLjABAAAAgDpf4Oo7u8mVMnNGmRiAlWGi92xrVaVrrznOK9RsXh4	https://p3-pc-sign.douyinpic.com/obj/tos-cn-i-dy/b617eac334934066b8638a796665120e?lk3s=138a59ce&x-expires=1755788400&x-signature=74vBApSEwiGyxWePCI39ZSrJllc%3D&from=327834062_large&s=PackSourceEnum_AWEME_DETAIL&se=false&sc=dynamic_cover&biz_tag=pcweb_cover&l=20250807234345F2AC606759ACBFF64E6D	True	112	Discover health knowledge treasures, medical science, blood pressure, morning/evening stabilization, nocturnal hypertension	False	False
1	185	7437083935315610906	Video	Keyword	Dr. Li Qian, Cardiovascular	Healthcare professionals	206179	Detailed Guide to Cardiac Angiography. #HardcoreHealthScience #CoronaryHeartDisease #Angiography #HeartAttack	31880	3481	16626	47413	148	https://www.douyin.com/video/7437083935315610906	Western medicine	3	3		3	2	1	2	2	3	3		3	2024-11-14 18:44:18	266	https://www.douyin.com/user/MS4wLjABAAAAIola8xMjVU6YeV-5G4eMdCkFOvO7AzyR524OausaWzg	No	431473891742152	MS4wLjABAAAAIola8xMjVU6YeV-5G4eMdCkFOvO7AzyR524OausaWzg	https://p3-pc-sign.douyinpic.com/obj/tos-cn-p-0015/ooBRengAERAL0I6Uje7kIaeI2YGSBCsgyKhOFX?lk3s=138a59ce&x-expires=1755788400&x-signature=rRtQ0cdaZvcI8DDxW21rd7QejFk%3D&from=327834062_large&s=PackSourceEnum_AWEME_DETAIL&se=false&sc=dynamic_cover&biz_tag=pcweb_cover&l=202508072343534D7C45AE14E8B19C3DC3	True	148	Hardcore health science campaign, coronary heart disease, angiography, myocardial infarction	False	False
1	186	7506054581891599650	Video	Keyword	Chengdu Sixth People's Hospital	Healthcare institutions	18358	The golden window for heart attack rescue is 5 minutes—one proper emergency procedure can turn the tide. #MedicalScience	3028	3	4	1009	349	https://www.douyin.com/video/7506054581891599650	Healthcare institutions	3	3		3	1	1		1	3	3		3	2025-05-19 15:25:43	80	https://www.douyin.com/user/MS4wLjABAAAA_rQesJmPOOJlR_MmN6JF4JTGuoPa_J6hTNID4CNP_wo	No	510593033307389	MS4wLjABAAAA_rQesJmPOOJlR_MmN6JF4JTGuoPa_J6hTNID4CNP_wo	https://p3-pc-sign.douyinpic.com/obj/tos-cn-i-0813/o0ApA0WCCz5iAIieLBIAGNACH3gfC53qAAFEPB?lk3s=138a59ce&x-expires=1755788400&x-signature=EyIZjZsspWQsW3%2BtikTh%2BkzF9es%3D&from=327834062_large&s=PackSourceEnum_AWEME_DETAIL&se=false&sc=dynamic_cover&biz_tag=pcweb_cover&l=2025080723440198BAD1ABFF6CA42E10FC	True	349	Medical science	False	False
1	189	7426275606192540982	Video	Keyword	Suzhou Municipal Hospital (Suzhou Hospital Affiliated to Nanjing Medical University)	Healthcare institutions	61624	How many warning signs of a heart attack do you recognize? #HeartAttack #HeartAttackWarnings #MedicalScience	1564785	171987	222876	1844375	55	https://www.douyin.com/video/7426275606192540982	Healthcare institutions	4	4		4	1	1		1	2	2		2	2024-10-17 10:00:00	294	https://www.douyin.com/user/MS4wLjABAAAAdWGiG_6ZE9HL09R8hVRMNNUYL08CYWmOFaavQ5Kob2YtWODIx5AbpGq3pL-X9nAz	No	2307231326934255	MS4wLjABAAAAdWGiG_6ZE9HL09R8hVRMNNUYL08CYWmOFaavQ5Kob2YtWODIx5AbpGq3pL-X9nAz	https://p3-pc-sign.douyinpic.com/obj/tos-cn-i-dy/8114748b216d47f4a7bea8233a8f4bbc?lk3s=138a59ce&x-expires=1755788400&x-signature=5ysbpdo651U66Y6ijI19FQ4%2FdQY%3D&from=327834062_large&s=PackSourceEnum_AWEME_DETAIL&se=false&sc=dynamic_cover&biz_tag=pcweb_cover&l=202508072344270A0EFE6296A8FA1F7C0A	False	55	Myocardial infarction, myocardial infarction warning signs, medical science	False	False
1	190	7442356742781947186	Video	Keyword	Dr. Du, Cardiologist	Healthcare professionals	1025900	A father passed away from a sudden heart attack at just 34, leaving behind a son under one year old. Dr. Du is deeply heartbroken! This science post shares 5 warning signs of a heart attack and how to respond to a sudden attack. May more people see this to prevent similar tragedies! #HeartAttack #HardcoreHealthScience #MedicalScience	58656	2480	23729	53557	151	https://www.douyin.com/video/7442356742781947186	Western medicine	4	4		4	2	2		2	3	3		3	2024-11-29 06:30:00	251	https://www.douyin.com/user/MS4wLjABAAAAcFGk9PKkgBIqKzrmybqPt_YAMXmoFASTDFs1bf1HevM	No	93076683615	MS4wLjABAAAAcFGk9PKkgBIqKzrmybqPt_YAMXmoFASTDFs1bf1HevM	https://p3-pc-sign.douyinpic.com/obj/tos-cn-i-dy/527ea9a175634d909454f6a8ee9cb7a0?lk3s=138a59ce&x-expires=1755788400&x-signature=75%2BgW9Hvd5Q%2FAZnW%2Fqfze0sellM%3D&from=327834062_large&s=PackSourceEnum_AWEME_DETAIL&se=false&sc=dynamic_cover&biz_tag=pcweb_cover&l=2025080723443510B23D920C19CCE5D674	False	151	Myocardial infarction, hardcore health science campaign, medical science	False	False
1	16	7363033325226790154	Video	Keyword	1960154373	Health Education Health Professions	1322	Heart Attack Short Film: Incredibly Valuable (Highly Recommended)	528	5	614	920	610	https://www.douyin.com/video/7363033325226790154	个人	3	3		3	1	1		1	4	4		4	2024-04-29 05:30:29	465	https://www.douyin.com/user/MS4wLjABAAAAmUC4h9vPwm8pxVBEBg04l4NdcjloRdvDqfzQYTuGR_8	No	110438085459	MS4wLjABAAAAmUC4h9vPwm8pxVBEBg04l4NdcjloRdvDqfzQYTuGR_8	https://p3-pc-sign.douyinpic.com/obj/tos-cn-p-0015/o0Hef11eMFG5Ao1Oe5BfAAOBgtlAfAfzRFrwfCx?lk3s=138a59ce&x-expires=1755759600&x-signature=KEjrLUeTySeLFV7nWFbypoi8wcE%3D&from=327834062_large&s=PackSourceEnum_AWEME_DETAIL&se=false&sc=dynamic_cover&biz_tag=pcweb_cover&l=20250807152333E3C411C3975C3173BAD5	True	610		False	False
1	22	7399535848573750564	Video	Keyword	CCTV Video	News Agency (Health Professions)	26525243	A heart attack damages the heart like a car surviving a major crash. Join #NationalHealthConference #ExpertsExploreTheHeart to see what truly happens inside blood vessels during a heart attack.	3848	73	1729	3646	148	https://www.douyin.com/video/7399535848573750564	媒体	3	3		3	2	1	1	1	3	4		4	2024-08-05 14:19:24	367	https://www.douyin.com/user/MS4wLjABAAAAhV8-lz-QOUpkk492RbeuOM4c1ocosD_DPY9IQiE6iQJR7YW87fECiUQk55QhDXHU	No	1129948451452958	MS4wLjABAAAAhV8-lz-QOUpkk492RbeuOM4c1ocosD_DPY9IQiE6iQJR7YW87fECiUQk55QhDXHU	https://p3-pc-sign.douyinpic.com/obj/tos-cn-i-dy/c69c390d62c24092a796200cd0d3e318?lk3s=138a59ce&x-expires=1755759600&x-signature=3VQMHiASW2DZ8zs%2BNxB%2BHPoTA1I%3D&from=327834062_large&s=PackSourceEnum_AWEME_DETAIL&se=false&sc=dynamic_cover&biz_tag=pcweb_cover&l=20250807152408BF9E54D0AA9A6B7D9E50	False	148	National Health Conference: Experts Explore the Heart	False	False
1	37	7389222506575432979	Video	Keyword	CCTV Video	News Agency (Health Professions)	26525242	What Actually Happens Inside the Heart During a Heart Attack? Journey into the human vascular system for an unprecedented view of a heart attack in action.	1085	14	306	643	101	https://www.douyin.com/video/7389222506575432979	媒体	3	3		3	1	1		1	2	2		2	2024-07-08 19:17:23	395	https://www.douyin.com/user/MS4wLjABAAAAhV8-lz-QOUpkk492RbeuOM4c1ocosD_DPY9IQiE6iQJR7YW87fECiUQk55QhDXHU	No	1129948451452958	MS4wLjABAAAAhV8-lz-QOUpkk492RbeuOM4c1ocosD_DPY9IQiE6iQJR7YW87fECiUQk55QhDXHU	https://p3-pc-sign.douyinpic.com/obj/tos-cn-i-dy/67346f894a704f0eb2659c98ebcbcaf6?lk3s=138a59ce&x-expires=1755759600&x-signature=RTrg27txwJXfZXVg8Z7SRBbBF5A%3D&from=327834062_large&s=PackSourceEnum_AWEME_DETAIL&se=false&sc=dynamic_cover&biz_tag=pcweb_cover&l=20250807152537097B1D7232DC19D120EC	False	101		False	False
1	41	7438902089016823078	Video	Keyword	CCTV Video	News Agency (Health Professions)	26525243	One Video Explains the Causes of Heart Attacks vs. Strokes (CCTV Health Official Account)	36846	1140	13405	15500	46	https://www.douyin.com/video/7438902089016823078	媒体	2	3	3	3	1	1		1	3	3		3	2024-11-19 16:21:42	261	https://www.douyin.com/user/MS4wLjABAAAAhV8-lz-QOUpkk492RbeuOM4c1ocosD_DPY9IQiE6iQJR7YW87fECiUQk55QhDXHU	No	1129948451452958	MS4wLjABAAAAhV8-lz-QOUpkk492RbeuOM4c1ocosD_DPY9IQiE6iQJR7YW87fECiUQk55QhDXHU	https://p3-pc-sign.douyinpic.com/obj/tos-cn-i-dy/af930c5e58dc492d93a6738ec3bb50b4?lk3s=138a59ce&x-expires=1755759600&x-signature=%2Fid2wH0Fg%2BgnoGcKwu1a35DalRE%3D&from=327834062_large&s=PackSourceEnum_AWEME_DETAIL&se=false&sc=dynamic_cover&biz_tag=pcweb_cover&l=20250807152611989B532EC4F5D4148ED6	False	46		False	False
1	64	7514683037918039311	Video	Keyword	CCTV News	News Agency Health Professions	173958408	#OneMinuteGuide: Distinguishing Stroke from Heart Attack	105591	2032	49685	46889	53	https://www.douyin.com/video/7514683037918039311	媒体	3	3		3	1	1		1	2	2		2	2025-06-11 23:59:00	57	https://www.douyin.com/user/MS4wLjABAAAAgq8cb7cn9ByhZbmx-XQDdRTvFzmJeBBXOUO4QflP96M	No	66598046050	MS4wLjABAAAAgq8cb7cn9ByhZbmx-XQDdRTvFzmJeBBXOUO4QflP96M	https://p3-pc-sign.douyinpic.com/obj/tos-cn-i-dy/66657b5866414ed38fc5aacb65423f9e?lk3s=138a59ce&x-expires=1755759600&x-signature=AkweNUJDBri2cgbOwvYJED9F60o%3D&from=327834062_large&s=PackSourceEnum_AWEME_DETAIL&se=false&sc=dynamic_cover&biz_tag=pcweb_cover&l=20250807152927C83ED2094E45E2882DB1	False	53	One Minute Guide to Distinguishing Stroke from Heart Attack	False	False
1	73	7492324013046336808	Video	Keyword	CCTV News	News Agency Health Professions	173958449	Heart attacks and strokes are affecting younger people. Recognize these warning signs—they could save lives in critical moments! @Dr. Niu Zheng, Obstetrics & Gynecology	538889	10209	206558	308299	48	https://www.douyin.com/video/7492324013046336808	媒体	4	4		4	1	1		1	3	3		3	2025-04-12 22:00:00	117	https://www.douyin.com/user/MS4wLjABAAAAgq8cb7cn9ByhZbmx-XQDdRTvFzmJeBBXOUO4QflP96M	No	66598046050	MS4wLjABAAAAgq8cb7cn9ByhZbmx-XQDdRTvFzmJeBBXOUO4QflP96M	https://p3-pc-sign.douyinpic.com/obj/tos-cn-i-dy/2463a9a2bbb742d0bc6c4fee9c794cea?lk3s=138a59ce&x-expires=1755759600&x-signature=bagCYbVC%2BO4smaE3exLlnKrwKwk%3D&from=327834062_large&s=PackSourceEnum_AWEME_DETAIL&se=false&sc=dynamic_cover&biz_tag=pcweb_cover&l=20250807153031D2A7DAA9A118DFF13F76	False	48	One Minute Guide to Distinguishing Stroke from Heart Attack	False	False
1	3	7195825352071974201	Video	Keyword	CCTV Video	News Agency Health Professions	26525676	News Investigation: This “Aging Disease” Is More Dangerous When Targeting Young People! Remember These Warning Signs	79	0	102	175	319	https://www.douyin.com/video/7195825352071974201	媒体	3	3		3	1	1		1	3	3		3	2022-05-15 13:20:39	1180	https://www.douyin.com/user/MS4wLjABAAAAhV8-lz-QOUpkk492RbeuOM4c1ocosD_DPY9IQiE6iQJR7YW87fECiUQk55QhDXHU	No	1129948451452958	MS4wLjABAAAAhV8-lz-QOUpkk492RbeuOM4c1ocosD_DPY9IQiE6iQJR7YW87fECiUQk55QhDXHU	https://p3-pc-sign.douyinpic.com/obj/tos-cn-i-0004/086d20c0b5624b5fa961b8a2f7557ce2?lk3s=138a59ce&x-expires=1755788400&x-signature=qHWAbmj9abARC2%2F%2FrtbDPdABksE%3D&from=327834062_large&s=PackSourceEnum_AWEME_DETAIL&se=false&sc=dynamic_cover&biz_tag=pcweb_cover&l=2025080723210668BC6E8AA657A4F8BC17	True	319		False	False
1	4	7522790038804188426	Video	Keyword	China Youth Daily	News Agency Health Professions	32978576	Time is Life! Man Suffers Sudden Heart Attack in Hospital; Medical Staff Kneel to Perform CPR While Calling for Backup. @Specialist in Treating All Kinds of Caterpillars	111942	2891	1504	1458	27	https://www.douyin.com/video/7522790038804188426	媒体	2	2		2	1	1		1	2	2		2	2025-07-03 17:47:29	35	https://www.douyin.com/user/MS4wLjABAAAAGWFEyl_NuLBGlV43HPIjpq__gw2xt7FzeoxJk_P5kVc	No	87797695344	MS4wLjABAAAAGWFEyl_NuLBGlV43HPIjpq__gw2xt7FzeoxJk_P5kVc	https://p3-pc-sign.douyinpic.com/obj/tos-cn-p-0015/oYVzAcfDCIeY9OoATUUqxZtlmBbAGEGkFBdjIg?lk3s=138a59ce&x-expires=1755788400&x-signature=Vk%2FcvCYxi6tEvwe2%2BbD2aMpq7vA%3D&from=327834062_large&s=PackSourceEnum_AWEME_DETAIL&se=false&sc=dynamic_cover&biz_tag=pcweb_cover&l=20250807232117ED6442AE2F6BC1204E10	False	27		False	False
1	5	7459329967894138152	Video	Keyword	Xinhua News Agency	News Agency Health Professions	79836716	How to Self-Rescue During a Sudden Heart Attack! Share This with Your Family Immediately!	206965	14562	56806	84977	28	https://www.douyin.com/video/7459329967894138152	媒体	3	3		3	1	1		1	2	2		2	2025-01-13 17:30:18	206	https://www.douyin.com/user/MS4wLjABAAAAxA44mxJVod_Aq5wc0cZrbZHJ2S_DnoJctGpb_mOvsxs	No	93288642596	MS4wLjABAAAAxA44mxJVod_Aq5wc0cZrbZHJ2S_DnoJctGpb_mOvsxs	https://p3-pc-sign.douyinpic.com/obj/tos-cn-i-dy/0791093c5e5a42778d71b8a705f7ce40?lk3s=138a59ce&x-expires=1755788400&x-signature=c2sagTaLg2KzIl%2BV%2FyjJXq1E4QA%3D&from=327834062_large&s=PackSourceEnum_AWEME_DETAIL&se=false&sc=dynamic_cover&biz_tag=pcweb_cover&l=2025080723212583EFB4118F10ABF17D06	False	28		False	False
1	34	6900541136293694734	Video	Keyword	Cloud Nanyang	News Agency Health Professions	10726924	Approximately 1 Million Sudden Deaths from Heart Attacks Occur Annually in China, Linked to These 4 Unhealthy Habits!	615	8	55	243	118	https://www.douyin.com/video/6900541136293694734	媒体	2	2		2	1	1		1	3	3		3	2020-11-29 21:43:57	1712	https://www.douyin.com/user/MS4wLjABAAAAqWysp41xJhRUyUL2resRbyZK-RQxe6-AXbe0KVK8ADs	No	99682814634	MS4wLjABAAAAqWysp41xJhRUyUL2resRbyZK-RQxe6-AXbe0KVK8ADs	https://p9-pc-sign.douyinpic.com/obj/tos-cn-p-0015/d2559b07831c40eda88021d2e779e9c2_1606657439?lk3s=138a59ce&x-expires=1755788400&x-signature=66KhRMS1U6z6ecc5L%2FhfFb0fFQE%3D&from=327834062_large&s=PackSourceEnum_AWEME_DETAIL&se=false&sc=dynamic_cover&biz_tag=pcweb_cover&l=202508072324362F37E6A720960D0AC0C5	False	118		False	False
1	72	7507849793301990692	Video	Keyword	Xinhua Daily Telegraph	News Agency Health Professions	44906108	#DailyHealth | One video teaches you how to quickly distinguish between heart attack, stroke, and cerebral hemorrhage. Remember these 3 distinct symptoms and stay vigilant! #XinhuaDailyTelegraph	1663	18	991	860	110	https://www.douyin.com/video/7507849793301990692	媒体	3	3		3	1	1		1	2	2		2	2025-05-24 11:33:57	75	https://www.douyin.com/user/MS4wLjABAAAAQKfg8Ewb4LExZAW7-MMcM5GT9HOvxuAnpQy3WXwVW5oWEHfW8p0dK551PmxNEhzR	No	2277809947421404	MS4wLjABAAAAQKfg8Ewb4LExZAW7-MMcM5GT9HOvxuAnpQy3WXwVW5oWEHfW8p0dK551PmxNEhzR	https://p3-pc-sign.douyinpic.com/obj/tos-cn-i-dy/88f3e1512b02433cba43ec1be27a76e8?lk3s=138a59ce&x-expires=1755788400&x-signature=w9VTJ3F%2FxndNydrKpk20UMqDEtY%3D&from=327834062_large&s=PackSourceEnum_AWEME_DETAIL&se=false&sc=dynamic_cover&biz_tag=pcweb_cover&l=202508072329242C1B3F3B9176F941AB29	True	110	Daily Health	False	False
1	78	7528654755732737321	Video	Keyword	Xinhua Daily Telegraph	News Agency Health Professions	44906108	#DailyInsight See what your organs look like after years of snacking. Young people's first heart attacks may stem from this. #XinhuaDailyTelegraph	21727	515	10966	27903	162	https://www.douyin.com/video/7528654755732737321	媒体	4	4		4	1	1		1	2	3	3	3	2025-07-19 17:45:00	19	https://www.douyin.com/user/MS4wLjABAAAAQKfg8Ewb4LExZAW7-MMcM5GT9HOvxuAnpQy3WXwVW5oWEHfW8p0dK551PmxNEhzR	No	2277809947421404	MS4wLjABAAAAQKfg8Ewb4LExZAW7-MMcM5GT9HOvxuAnpQy3WXwVW5oWEHfW8p0dK551PmxNEhzR	https://p3-pc-sign.douyinpic.com/obj/tos-cn-i-dy/94c2444e4dd846a8a1019482fa112c87?lk3s=138a59ce&x-expires=1755788400&x-signature=x7Lbrx74x1NcMrEi6cOSCMOrA3M%3D&from=327834062_large&s=PackSourceEnum_AWEME_DETAIL&se=false&sc=dynamic_cover&biz_tag=pcweb_cover&l=2025080723295712F5A4D23B4E160959D0	True	162	Daily Insights	False	False
1	130	7120891951204879624	Video	Keyword	CCTV Finance	News Agency Health Professions	17460752	Summer refreshment turns deadly! 19-year-old dies after guzzling iced drinks post-workout.	35546	2884	4007	34928	37	https://www.douyin.com/video/7120891951204879624	媒体	2	2		2	1	1		1	2	2		2	2022-07-16 16:57:54	1118	https://www.douyin.com/user/MS4wLjABAAAAt6AsGhjrHeoxZNkceYg2J0FWvrWKzEaTAvF44-sPYco	No	98524606968	MS4wLjABAAAAt6AsGhjrHeoxZNkceYg2J0FWvrWKzEaTAvF44-sPYco	https://p3-pc-sign.douyinpic.com/obj/tos-cn-i-dy/17b0b1d3b1c741ba9705b3483c76b875?lk3s=138a59ce&x-expires=1755788400&x-signature=WM3bwAC5CEQpGF0yckeqQZHD1Vc%3D&from=327834062_large&s=PackSourceEnum_AWEME_DETAIL&se=false&sc=dynamic_cover&biz_tag=pcweb_cover&l=202508072336500154586520708A34F8C6	False	37		False	False
2	49	7510474775131671849	Video	Keyword	Yangge's New Life	Heart Attack Patient General User	60331	Nine Years After My Heart Attack: How These Three Habits Gave Me a New Lease on Life #HeartAttack #HeartAttackRecovery #HeartStent #MiddleAgedMen #LivingWithDeath	10059	786	7362	7706	130	https://www.douyin.com/video/7510474775131671849	个人	3	3		3	2	2		2	2	2		2	2025-05-31 18:07:00	68	https://www.douyin.com/user/MS4wLjABAAAA2cFwWmjN5AWeFg0JoBVYde3ZaShfPECTGdXxmvX4UtzhFMZBLLm4VksaXzg9yKh2	No	2267615460329939	MS4wLjABAAAA2cFwWmjN5AWeFg0JoBVYde3ZaShfPECTGdXxmvX4UtzhFMZBLLm4VksaXzg9yKh2	https://p3-pc-sign.douyinpic.com/obj/tos-cn-i-dy/3feac59c09164342b9d2a6f1e28300cd?lk3s=138a59ce&x-expires=1755759600&x-signature=tsfZKy0BVVSwmu93j%2Bzli50nVYk%3D&from=327834062_large&s=PackSourceEnum_AWEME_DETAIL&se=false&sc=dynamic_cover&biz_tag=pcweb_cover&l=202508071527065E146723C0A917D99AC5	False	130	Heart Attack, Heart Attack Recovery, Heart Stent, Middle-Aged Men, Embracing Life After Death	False	False
2	57	7521945007184448811	Video	Keyword	Yangge's New Life	Heart Attack Patient General User	60331	How Many Years Can You Live After a Heart Attack and Stent? #HeartAttack #HeartStent #HeartAttackRecovery #HeartAttackPrevention #ExperienceSharing	3881	526	1741	1961	149	https://www.douyin.com/video/7521945007184448811	个人	2	2		2	2	2		2	3	3		3	2025-07-01 18:10:00	37	https://www.douyin.com/user/MS4wLjABAAAA2cFwWmjN5AWeFg0JoBVYde3ZaShfPECTGdXxmvX4UtzhFMZBLLm4VksaXzg9yKh2	No	2267615460329939	MS4wLjABAAAA2cFwWmjN5AWeFg0JoBVYde3ZaShfPECTGdXxmvX4UtzhFMZBLLm4VksaXzg9yKh2	https://p9-pc-sign.douyinpic.com/obj/tos-cn-i-dy/fea895eb4e5e432baca44fbc2a0f2284?lk3s=138a59ce&x-expires=1755759600&x-signature=57jbwEhQrPtQ8%2FaAzhRRja9Sh%2F0%3D&from=327834062_large&s=PackSourceEnum_AWEME_DETAIL&se=false&sc=dynamic_cover&biz_tag=pcweb_cover&l=202508071528164C1C7075664847D975D2	False	149	Heart Attack, Heart Stent, Heart Attack Recovery, Heart Attack Prevention, Experience Sharing	False	False
2	60	7503099791992163594	Video	Keyword	Pioneer Lao Liu	Heart Attack Patient General User	2205424	My Firsthand Experience of a Heart Attack and Brush with Death: Not Quite What You Read Online—Stay Extra Vigilant #HeartAttackWarnings #EarlySignsOfHeartAttack #MyocardialInfarction #MyocardialInfarctionWarnings #HeartAttackPrevention	15675	1868	4600	3059	479	https://www.douyin.com/video/7503099791992163594	个人	3	3		3	2	2		2	3	3		3	2025-05-11 16:21:13	88	https://www.douyin.com/user/MS4wLjABAAAAuqO3SYFuq6fUC9QPWT2gvnigvCWjQHGEljHBkniRa392xaAij0KhbCDWin-QVqa0	No	1038395418874749	MS4wLjABAAAAuqO3SYFuq6fUC9QPWT2gvnigvCWjQHGEljHBkniRa392xaAij0KhbCDWin-QVqa0	https://p9-pc-sign.douyinpic.com/obj/tos-cn-i-dy/ad0131e427174e94b26629dff51b2e84?lk3s=138a59ce&x-expires=1755759600&x-signature=AsnPQh5NQdhpRb91RH2PvIzBWyw%3D&from=327834062_large&s=PackSourceEnum_AWEME_DETAIL&se=false&sc=dynamic_cover&biz_tag=pcweb_cover&l=20250807152858F9959801CB7F68C912F4	True	479	Heart Attack Warning Signs, Early Symptoms of Heart Attack, Myocardial Infarction, Myocardial Infarction Warning Signs, Heart Attack Prevention	False	False
2	85	7514125977031609640	Video	Keyword	Xinhua Daily Telegraph	News Agency Event Coverage	44907526	Stanford University Develops Blood Clot Removal Device: Core Component Just 2mm in Diameter, Achieves 90% Success Rate in Clearing Stubborn Clots for the First Time. #DailyKnowledge #XinhuaDailyTelegraph	1957	101	410	490	86	https://www.douyin.com/video/7514125977031609640	媒体	3	3		3	1	1		1	3	3		3	2025-06-10 11:30:00	58	https://www.douyin.com/user/MS4wLjABAAAAQKfg8Ewb4LExZAW7-MMcM5GT9HOvxuAnpQy3WXwVW5oWEHfW8p0dK551PmxNEhzR	No	2277809947421404	MS4wLjABAAAAQKfg8Ewb4LExZAW7-MMcM5GT9HOvxuAnpQy3WXwVW5oWEHfW8p0dK551PmxNEhzR	https://p3-pc-sign.douyinpic.com/obj/tos-cn-p-0015/o8ce4IiJVIVCZHCjAxKJibgIBvAXiABjmBK0eI?lk3s=138a59ce&x-expires=1755759600&x-signature=lDKEowxOaKNhad%2BU6npGcBp5eL8%3D&from=327834062_large&s=PackSourceEnum_AWEME_DETAIL&se=false&sc=dynamic_cover&biz_tag=pcweb_cover&l=20250807153201657ACEF0EE5841F5A8AD	True	86	Daily Insights	False	False
2	92	7523063409475800370	Video	Keyword	Haoge Wellness	Heart Attack Patient General User	197972	My Recovery Diary #Health #Wellness #HealthyLiving #Self-Healing	6466	368	3664	1975	124	https://www.douyin.com/video/7523063409475800370	个人	3	3		3	1	2	1	1	2	2		2	2025-07-04 11:28:18	34	https://www.douyin.com/user/MS4wLjABAAAAqeZcegGJQBKZz29TOQAMStdPuNOKlBUSnjkUK7A91c19zP8m1swmWmbMMu5qPVuZ	No	3160409860473959	MS4wLjABAAAAqeZcegGJQBKZz29TOQAMStdPuNOKlBUSnjkUK7A91c19zP8m1swmWmbMMu5qPVuZ	https://p3-pc-sign.douyinpic.com/obj/tos-cn-i-0813/osSATipBgEACMU3ifA0eAAAzEJnOlMIU6oHBnD?lk3s=138a59ce&x-expires=1755759600&x-signature=nIsuQ4VLIz6Ndt9QmtGmcvx8bVQ%3D&from=327834062_large&s=PackSourceEnum_AWEME_DETAIL&se=false&sc=dynamic_cover&biz_tag=pcweb_cover&l=20250807153257FB1B0A92D7EF57F90E09	False	124	Health, Wellness, Holistic Health, Self-Healing Power	False	False
2	96	7353222959290436874	Video	Keyword	Stubborn Density Liu Xiaoyao	Heart Attack Patient General User	6586	What it's like to have a heart attack at 30 #HonestTalk	4475	1232	995	866	123	https://www.douyin.com/video/7353222959290436874	个人	3	3		3	1	1		1	4	4		4	2024-04-02 19:00:47	492	https://www.douyin.com/user/MS4wLjABAAAAcleXjvAJ0OeiA6BgSliuzMnaq1bhBdr2CUSC1dbZjm_OvEqVz1AQPMjWukJs6T96	No	2575470558973339	MS4wLjABAAAAcleXjvAJ0OeiA6BgSliuzMnaq1bhBdr2CUSC1dbZjm_OvEqVz1AQPMjWukJs6T96	https://p3-pc-sign.douyinpic.com/obj/tos-cn-p-0015/o05uUUD4QDlYbe5BeyMBXnsCFQXLG3KbAAf8w7?lk3s=138a59ce&x-expires=1755759600&x-signature=P8y1LPpJaqTSmLtV6tDw6yHB16E%3D&from=327834062_large&s=PackSourceEnum_AWEME_DETAIL&se=false&sc=dynamic_cover&biz_tag=pcweb_cover&l=202508071533310D98E9C302282712AB81	False	123	Speaking Truthfully	False	False
2	103	7502830220187274508	Video	Keyword	Shengge's New & Used Trucks	Heart Attack Patient General User	957279	Folks, is my approach to work overly sensitive or just responsible? #NationalTruckers #KawiClub	12225	4682	1672	1239	122	https://www.douyin.com/video/7502830220187274508	个人	2	2		2	1	1		1	2	2		2	2025-05-10 22:53:22	89	https://www.douyin.com/user/MS4wLjABAAAAXifla7uumbNw-Er1jtdg9LSGcy8O6nt0AVfs83XT3ug	No	109110598259	MS4wLjABAAAAXifla7uumbNw-Er1jtdg9LSGcy8O6nt0AVfs83XT3ug	https://p3-pc-sign.douyinpic.com/obj/tos-cn-i-0813/ooAE2aqFI6rACGHCOfDDfAG9hQAFAA2gALXoQG?lk3s=138a59ce&x-expires=1755759600&x-signature=v99QxrDQGyG1D%2FORBP6OGdg3QHE%3D&from=327834062_large&s=PackSourceEnum_AWEME_DETAIL&se=false&sc=dynamic_cover&biz_tag=pcweb_cover&l=202508071534187E3F180B1FE82B9587A8	True	122	National Cardholders, Cardholders' Association	False	False
2	127	6922380823186394375	Video	Keyword	People's Daily	News Agency Event Coverage	188349030	He endured the pain to protect his passengers, but collapsed and never got back up. Tribute and farewell... #ChinaPositiveEnergy	11598750	419713	38528	62874	17	https://www.douyin.com/video/6922380823186394375	媒体	3	3		3	1	1		1	2	2		2	2021-01-27 18:13:12	1653	https://www.douyin.com/user/MS4wLjABAAAA8U_l6rBzmy7bcy6xOJel4v0RzoR_wfAubGPeJimN__4	No	104255897823	MS4wLjABAAAA8U_l6rBzmy7bcy6xOJel4v0RzoR_wfAubGPeJimN__4	https://p3-pc-sign.douyinpic.com/tos-cn-i-0813/bc4869985675425ca1842d250f27d482~tplv-dmt-logom:tos-cn-i-0813/4dbacaffadef40cda0fe7adbd2e07637.image?lk3s=138a59ce&x-expires=1755759600&x-signature=0H5TqAm%2FMK4bZLiq6KtabCyenm8%3D&from=327834062_large&s=PackSourceEnum_AWEME_DETAIL&se=false&sc=dynamic_cover&biz_tag=pcweb_cover&l=20250807153733EEB2452599A98BC7314A	False	17	China's Positive Energy	False	False
2	136	7529450634803629371	Video	Keyword	Bored Monkey, M.D. (Licensed Physician)	Medical Exam	7937	High-frequency exam points for licensed physicians: myocardial infarction complications #PhysicianLicenseExam #LicensedPhysician #HighFrequencyPoints #ResidencyTraining	353	28	103	40	131	https://www.douyin.com/video/7529450634803629371	执业医考	2	2		2	1	1		1	0	0		0	2025-07-21 21:00:00	17	https://www.douyin.com/user/MS4wLjABAAAA3QNJbRGsNh28N64gla5VjUe6_Rw7-pdiEU4ocgsLktA	No	105431305034	MS4wLjABAAAA3QNJbRGsNh28N64gla5VjUe6_Rw7-pdiEU4ocgsLktA	https://p3-pc-sign.douyinpic.com/obj/tos-cn-i-0813c000-ce/o0AA7FQ2te0uD9bA2fWJfwD1A4EyTDAQPheGIQ?lk3s=138a59ce&x-expires=1755759600&x-signature=vOj4Suf59jyKt55GCgwJVSHPP7k%3D&from=327834062_large&s=PackSourceEnum_AWEME_DETAIL&se=false&sc=dynamic_cover&biz_tag=pcweb_cover&l=2025080715384301CD419FF4B1858EFE6C	True	131	Physician Licensing Exam, Licensed Physician, High-Frequency Exam Points, Residency Training	False	False
2	148	7527114228827770170	Video	Keyword	Medical Interview Bank (e-Class Structured Interview Training)	Medical Exam	37996	Patient suffers heart attack but family unreachable #MedicalInterview1v1	135	3	122	60	379	https://www.douyin.com/video/7527114228827770170	执业医考	1	1		1	1	1		1	0	0		0	2025-07-17 16:23:00	21	https://www.douyin.com/user/MS4wLjABAAAAxwMEwRr78cKmfEOxnDVs0N7AnCa51qB7Fj-3favDaSk	No	976009253361095	MS4wLjABAAAAxwMEwRr78cKmfEOxnDVs0N7AnCa51qB7Fj-3favDaSk	https://p3-pc-sign.douyinpic.com/obj/tos-cn-i-0813c000-ce/og4dDfsiAEgeIirCdAowFEx1EH9aAAQ2BELAeO?lk3s=138a59ce&x-expires=1755759600&x-signature=jjnSp4gEIKeyFqvVTETC8jC6xdI%3D&from=327834062_large&s=PackSourceEnum_AWEME_DETAIL&se=false&sc=dynamic_cover&biz_tag=pcweb_cover&l=20250807154023F83DB8250C17E7FF79C5	True	379	Medical Interview 1v1	False	False
2	153	7150124100189490436	Video	Keyword	Attorney Xiao Liu Talks Law	Heart Attack Patient General User	698	#HeartAttack #HealthThis is another blogger's account of their father's heart attack, hospital visit, and the entire process. A reminder to everyone: pay attention to any physical discomfort. The father has since been discharged. Wishing everyone good health 🙏	1214	185	417	551	329	https://www.douyin.com/video/7150124100189490436	个人	2	2		2	1	1		1	1	1		1	2022-10-03 11:33:31	1039	https://www.douyin.com/user/MS4wLjABAAAATZwtGk4DKVqgVBIvtmH0teMquyqaRDjq2nNeF6ga-T5SD3lRZ05UAeBZiMbF7Faa	No	4388900582464307	MS4wLjABAAAATZwtGk4DKVqgVBIvtmH0teMquyqaRDjq2nNeF6ga-T5SD3lRZ05UAeBZiMbF7Faa	https://p3-pc-sign.douyinpic.com/obj/tos-cn-p-0015/793e0f5e9a2c42288dd6a3e4fa172318_1664768015?lk3s=138a59ce&x-expires=1755759600&x-signature=ASsXOV%2F7iDgXSxSFTFJI9%2BPzAOg%3D&from=327834062_large&s=PackSourceEnum_AWEME_DETAIL&se=false&sc=dynamic_cover&biz_tag=pcweb_cover&l=20250807154104A9F77BA5EA0FFFD0F603	True	329	Heart Attack, Physical Health—This was discovered by another blogger whose father suffered a heart attack	False	False
2	160	7425960764638268691	Video	Keyword	Jiang Zhihui (Documenting Post-Heart Attack Recovery)	Heart Attack Patient General User	1573	One-month follow-up after heart attack stent surgery—all is well! How about you? #HeartStent #OnlyThoseWhoHaveBeenThereUnderstand #RealLifeDocumentary @DouyinAssistant	531	833	75	37	27	https://www.douyin.com/video/7425960764638268691	个人	1	1		1	1	1		1	1	2	1	1	2024-10-15 19:20:39	296	https://www.douyin.com/user/MS4wLjABAAAAYQc6zJhlS6pweeIoyrEugEq7CjhHP6IK-1c3joIwubs	No	107900786643	MS4wLjABAAAAYQc6zJhlS6pweeIoyrEugEq7CjhHP6IK-1c3joIwubs	https://p3-pc-sign.douyinpic.com/obj/tos-cn-i-0813c001/ooAEuUeAECzACXDCDOUDfAp9AFAFAAlgA2OnIQ?lk3s=138a59ce&x-expires=1755759600&x-signature=69lV1BToHURSHl4Joij1aJ7Rmx8%3D&from=327834062_large&s=PackSourceEnum_AWEME_DETAIL&se=false&sc=dynamic_cover&biz_tag=pcweb_cover&l=20250807154205A9F77BA5EA0FFFD11101	False	27	Heart Stent—Only those who've experienced it truly understand, documenting real life	False	False
2	185	7332336470000274724	Video	Keyword	China Youth Daily	News Agency Event Coverage	32973827	Man collapses from sudden heart attack during sports; medical student rushes to aid. Kudos to Wang Yixuan and his father!	671227	9662	10444	16256	44	https://www.douyin.com/video/7332336470000274724	媒体	3	3		3	1	1		1	3	3		3	2024-02-06 12:10:46	548	https://www.douyin.com/user/MS4wLjABAAAAGWFEyl_NuLBGlV43HPIjpq__gw2xt7FzeoxJk_P5kVc	No	87797695344	MS4wLjABAAAAGWFEyl_NuLBGlV43HPIjpq__gw2xt7FzeoxJk_P5kVc	https://p3-pc-sign.douyinpic.com/obj/tos-cn-i-dy/bf79ccaa706148319092dc0c9cc67839?lk3s=138a59ce&x-expires=1755759600&x-signature=N%2BTLqY1Nzu%2BHrcubiR0xdf4um74%3D&from=327834062_large&s=PackSourceEnum_AWEME_DETAIL&se=false&sc=dynamic_cover&biz_tag=pcweb_cover&l=202508071545168439688BC693D8810E2B	True	44		False	False
2	10	7447830636582161701	Video	Keyword	80s-Born Picture-Framing Sister	General User	1181	Winter brings a surge in cardiovascular and cerebrovascular diseases—this demands serious attention.	311	32	92	517	46	https://www.douyin.com/video/7447830636582161701	个人	2	2		2	1	1		1	1	1		1	2024-12-13 17:47:03	237	https://www.douyin.com/user/MS4wLjABAAAAe3YXc3sC9O-rW9-WOw8UR5NTlU6AVhYpDsZFw0usmdM	No	108605042310	MS4wLjABAAAAe3YXc3sC9O-rW9-WOw8UR5NTlU6AVhYpDsZFw0usmdM	https://p9-pc-sign.douyinpic.com/obj/tos-cn-i-0813/oohKF1APEiJGVqAAgAzAcBpCrI7iDgAfgACiBe?lk3s=138a59ce&x-expires=1755788400&x-signature=auDZMz%2BNXnTHfG9wZsoG7bSugkY%3D&from=327834062_large&s=PackSourceEnum_AWEME_DETAIL&se=false&sc=dynamic_cover&biz_tag=pcweb_cover&l=20250807232157BECE6A78DB2C0F1EB7CE	False	46		False	False
2	15	6914995841459653896	Video	Keyword	CCTV News	News Agency Event Coverage	173972479	Seeing this weary figure is truly heartbreaking... Frontline officers work so hard—please take care of yourselves! Respect!	3917026	175	5722	13996	12	https://www.douyin.com/video/6914995841459653896	媒体	3	2	3	3	1	1		1	2	2		2	2021-01-07 20:37:05	1673	https://www.douyin.com/user/MS4wLjABAAAAgq8cb7cn9ByhZbmx-XQDdRTvFzmJeBBXOUO4QflP96M	No	66598046050	MS4wLjABAAAAgq8cb7cn9ByhZbmx-XQDdRTvFzmJeBBXOUO4QflP96M	https://p9-pc-sign.douyinpic.com/tos-cn-i-0813/b30ed4592d7e450d9876e61a84ee7cd4~tplv-dmt-logom:tos-cn-i-0813/362c60447af646729b16287f80b9e50a.image?lk3s=138a59ce&x-expires=1755788400&x-signature=%2B5lG9CR2a5WvwIwRchrsb%2BLtFYA%3D&from=327834062_large&s=PackSourceEnum_AWEME_DETAIL&se=false&sc=dynamic_cover&biz_tag=pcweb_cover&l=2025080723222588F024BB91ED05A62CB2	True	12		False	False
2	27	7527869850199264572	Video	Keyword	Respecting the Elderly on the Mainland	General User	1150779	An 85-year-old retired doctor shares his near-death experience: those golden 10 minutes are critical! #CareForSeniors #SeniorLiving #SpreadingPositiveEnergyThroughSeniorCare #ListenToEldersForLifelongBenefits #YourGrandpaWillAlwaysBeYourGrandpa	59814	3111	19111	40801	293	https://www.douyin.com/video/7527869850199264572	个人	3	3		3	1	1		1	3	3		3	2025-07-17 19:00:00	21	https://www.douyin.com/user/MS4wLjABAAAAJV5U-_yku9yLkPudaheBPJaFrBqiEjuJyLZ9mdFoUPmSbgKEcFiT_Dvyo1Xh3Vpp	No	3069454678753480	MS4wLjABAAAAJV5U-_yku9yLkPudaheBPJaFrBqiEjuJyLZ9mdFoUPmSbgKEcFiT_Dvyo1Xh3Vpp	https://p3-pc-sign.douyinpic.com/obj/tos-cn-i-0813c000-ce/osdPUi4PihAMcBHIvAhLEnCAAaaBA192GEXwA?lk3s=138a59ce&x-expires=1755788400&x-signature=JVTJwL6ae8L5fmFP4PeDqofbjW0%3D&from=327834062_large&s=PackSourceEnum_AWEME_DETAIL&se=false&sc=dynamic_cover&biz_tag=pcweb_cover&l=20250807232346DD825830B00A9E1B1FFE	False	293	Caring for the Elderly, Retirement Living, Spreading Positive Energy Through Elderly Care, Heed Your Elders' Advice for Lifelong Benefits, Your Grandpa Will Always Be Your Grandpa	False	False
2	82	7525357420420304162	Video	Keyword	Xiao Qiang Speaks	General User	8304414	After a late-night snack of fried chicken and bubble tea, a 28-year-old man suffered a sudden heart attack. Take note—heart attacks are no longer just an elderly disease. #Post-95sYoungManSuffersHeartAttackAfterLateNightSnack #TikTokHotComments	107481	5993	29886	181029	157	https://www.douyin.com/video/7525357420420304162	个人	4	4		4	1	1		1	2	2		2	2025-07-10 15:50:18	28	https://www.douyin.com/user/MS4wLjABAAAAb9212hHg0nwiPsUa4oxTnXUBxxMcWkACnQ7lv8T6M4U	No	299523815780427	MS4wLjABAAAAb9212hHg0nwiPsUa4oxTnXUBxxMcWkACnQ7lv8T6M4U	https://p9-pc-sign.douyinpic.com/obj/tos-cn-i-dy/02011c5d7f1344de8752731b8616b9ec?lk3s=138a59ce&x-expires=1755788400&x-signature=xrmRlblw0EnVde0YX2cCNvNhreg%3D&from=327834062_large&s=PackSourceEnum_AWEME_DETAIL&se=false&sc=dynamic_cover&biz_tag=pcweb_cover&l=20250807233021A65CDAB9CC4AA4505CE2	True	157	Post-95s Young Man Suffers Sudden Heart Attack After Late-Night Snack, Trending on Douyin	False	False
2	87	7531812674013039931	Video	Keyword	Medical Practice Team	Health Education	3	Medical Insights Practice Team: Young people especially need to understand what a heart attack is. #JinCaieRoad #CollegeStudentCyberCultureFestival @YicaiJinSheng @CampusGoodNetizens	0	0	0	0	103	https://www.douyin.com/video/7531812674013039931	团队	1	1		1	1	1		1	1	1		1	2025-07-28 18:00:00	10	https://www.douyin.com/user/MS4wLjABAAAAUZGvElSh2c60EzU-dU_lzbC2aWX8LRxtm7QngIM9FJqZT68tm1zBs9msP4KVB0HB	No	2197239193411836	MS4wLjABAAAAUZGvElSh2c60EzU-dU_lzbC2aWX8LRxtm7QngIM9FJqZT68tm1zBs9msP4KVB0HB	https://p3-pc-sign.douyinpic.com/obj/tos-cn-i-0813c000-ce/ocC7DEgfE6RALSB8IEGA88FAuDCZXJfLt0ALfC?lk3s=138a59ce&x-expires=1755788400&x-signature=p6ZvzODc4XJ%2Bw0qzuK6LB1%2BHiJ0%3D&from=327834062_large&s=PackSourceEnum_AWEME_DETAIL&se=false&sc=dynamic_cover&biz_tag=pcweb_cover&l=20250807233103EA38E2E1CBD05F00A36B	True	103	Jin Cai e Road, College Student Online Culture Festival	False	False
2	96	7531692444682718524	Video	Keyword	Da Qi and Brother Hui	Heart Attack Patient General User	66118	Within a year, my left anterior descending artery went from 70% narrowing to no significant narrowing. The only thing I did right was strictly follow medical advice—whatever the doctor said, we did. #HeartAttack #HeartStent #CoronaryHeartDisease #Hypertension #Angiography	11318	2259	7261	4811	217	https://www.douyin.com/video/7531692444682718524	个人	3	3		3	1	1		1	3	3		3	2025-07-27 17:33:22	11	https://www.douyin.com/user/MS4wLjABAAAAyvCGuq4S3DiqYktd4erRoT0E0GCFrPFhdwvp6rUXT1VuLflWfIWrg28Z1h14s68_	No	3438880334808541	MS4wLjABAAAAyvCGuq4S3DiqYktd4erRoT0E0GCFrPFhdwvp6rUXT1VuLflWfIWrg28Z1h14s68_	https://p3-pc-sign.douyinpic.com/obj/tos-cn-p-0015c000-ce/oMQeFRlBOCfChg7G9hQAqFEJH8DkFCDQhf8Hm8?lk3s=138a59ce&x-expires=1755788400&x-signature=Y2lnU7eKsuB2sIcECcy5ycD%2BVC0%3D&from=327834062_large&s=PackSourceEnum_AWEME_DETAIL&se=false&sc=dynamic_cover&biz_tag=pcweb_cover&l=202508072332142BB129E8E023A15786E6	False	217	Heart Attack, Heart Stent, Coronary Heart Disease, Hypertension, Angiography	False	False
2	124	7402928185974836521	Video	Keyword	Da Qi and Brother Hui	Heart Attack Patient General User	66118	How much did we spend on the stent for the heart attack? (For reference only) #HeartAttack #HeartStent	766	544	174	279	73	https://www.douyin.com/video/7402928185974836521	个人	2	2		2	1	1		1	2	2		2	2024-08-14 17:42:35	358	https://www.douyin.com/user/MS4wLjABAAAAyvCGuq4S3DiqYktd4erRoT0E0GCFrPFhdwvp6rUXT1VuLflWfIWrg28Z1h14s68_	No	3438880334808541	MS4wLjABAAAAyvCGuq4S3DiqYktd4erRoT0E0GCFrPFhdwvp6rUXT1VuLflWfIWrg28Z1h14s68_	https://p3-pc-sign.douyinpic.com/obj/tos-cn-p-0015/oEPB4ANtHDEliEQmVvFfABgEBf5GvIQd9bDsAi?lk3s=138a59ce&x-expires=1755788400&x-signature=9MVz%2Fz7RkiVV4DnXL8zzlwH1fHk%3D&from=327834062_large&s=PackSourceEnum_AWEME_DETAIL&se=false&sc=dynamic_cover&biz_tag=pcweb_cover&l=202508072336034AAF276B795DF9B761EE	False	73	Heart Attack, Heart Stent	False	False
